# Supplementary material for: Novel methods of qualitative analysis for health policy research
Source: Health Res Policy Syst. 2019 Jan 14;17:6. doi: 10.1186/s12961-018-0404-z (PMC6332644; doi:10.1186/s12961-018-0404-z)
Supplement: Supplementary file 1 — Interactive network files. Interactive network files with all statistical and topological analyses. This is a Cytoscape.cys session. In order to open/view/modify this file please use the freely available Cytoscape software platform, available at http://www.cytoscape.org/download.php. (SIF 3413 kb) [file 12961_2018_404_MOESM1_ESM.sif]

Parents/*psychology	interacts with	*Abnormalities, Multiple/surgery
Parents/*psychology	interacts with	*Decision Making
Parents/*psychology	interacts with	*Ethics, Clinical
Parents/*psychology	interacts with	*Referral and Consultation
Parents/*psychology	interacts with	Enteral Nutrition
Parents/*psychology	interacts with	Ethics Committees, Clinical/*organization & administration
Parents/*psychology	interacts with	Humans
Parents/*psychology	interacts with	Infant, Newborn
Parents/*psychology	interacts with	Male
*Abnormalities, Multiple/surgery	interacts with	*Decision Making
*Abnormalities, Multiple/surgery	interacts with	*Ethics, Clinical
*Abnormalities, Multiple/surgery	interacts with	*Referral and Consultation
*Abnormalities, Multiple/surgery	interacts with	Enteral Nutrition
*Abnormalities, Multiple/surgery	interacts with	Ethics Committees, Clinical/*organization & administration
*Abnormalities, Multiple/surgery	interacts with	Humans
*Abnormalities, Multiple/surgery	interacts with	Male
*Anencephaly	interacts with	*Aborted Fetus
*Anencephaly	interacts with	*Brain Death
*Anencephaly	interacts with	*Brain Injuries
*Anencephaly	interacts with	*Decision Making
*Anencephaly	interacts with	*Ethics
*Anencephaly	interacts with	*Fetal Tissue Transplantation
*Anencephaly	interacts with	*Human Body
*Anencephaly	interacts with	*Infant
*Anencephaly	interacts with	*Infant, Newborn
*Anencephaly	interacts with	*Risk
*Anencephaly	interacts with	*Risk Assessment
*Anencephaly	interacts with	*Tissue and Organ Procurement
*Anencephaly	interacts with	*Tissue Donors
*Anencephaly	interacts with	Abortion, Legal
*Anencephaly	interacts with	Animals
*Anencephaly	interacts with	Child Abuse
*Anencephaly	interacts with	Coercion
*Anencephaly	interacts with	Conflict of Interest
*Anencephaly	interacts with	Death
*Anencephaly	interacts with	Ethics Committees
*Anencephaly	interacts with	Ethics Committees, Research
*Anencephaly	interacts with	Fees and Charges
*Anencephaly	interacts with	Hospitals
*Anencephaly	interacts with	Human Experimentation
*Anencephaly	interacts with	Organ Transplantation
*Anencephaly	interacts with	Parental Consent
*Anencephaly	interacts with	Parents
*Anencephaly	interacts with	Resource Allocation
*Anencephaly	interacts with	Third-Party Consent
*Anencephaly	interacts with	Tissue Transplantation
*Anencephaly	interacts with	Transplantation, Heterologous
*Anencephaly	interacts with	United States
*Anencephaly	interacts with	Withholding Treatment
*Aborted Fetus	interacts with	*Brain Death
*Aborted Fetus	interacts with	*Brain Injuries
*Aborted Fetus	interacts with	*Ethics
*Aborted Fetus	interacts with	*Fetal Tissue Transplantation
*Aborted Fetus	interacts with	*Human Body
*Aborted Fetus	interacts with	*Infant
*Aborted Fetus	interacts with	*Infant, Newborn
*Aborted Fetus	interacts with	*Risk
*Aborted Fetus	interacts with	*Risk Assessment
*Aborted Fetus	interacts with	*Tissue and Organ Procurement
*Aborted Fetus	interacts with	*Tissue Banks/economics/organization & administration
*Aborted Fetus	interacts with	*Tissue Donors
*Aborted Fetus	interacts with	Abortion, Induced
*Aborted Fetus	interacts with	Abortion, Legal
*Aborted Fetus	interacts with	Advisory Committees
*Aborted Fetus	interacts with	Animals
*Aborted Fetus	interacts with	Child Abuse
*Aborted Fetus	interacts with	Coercion
*Aborted Fetus	interacts with	Costs and Cost Analysis
*Aborted Fetus	interacts with	Death
*Aborted Fetus	interacts with	Ethics Committees
*Aborted Fetus	interacts with	Ethics Committees, Research
*Aborted Fetus	interacts with	Federal Government
*Aborted Fetus	interacts with	Fees and Charges
*Aborted Fetus	interacts with	Female
*Aborted Fetus	interacts with	Government Regulation
*Aborted Fetus	interacts with	Hospitals
*Aborted Fetus	interacts with	Human Experimentation
*Aborted Fetus	interacts with	Organ Transplantation
*Aborted Fetus	interacts with	Parental Consent
*Aborted Fetus	interacts with	Parents
*Aborted Fetus	interacts with	Public Policy
*Aborted Fetus	interacts with	Resource Allocation
*Aborted Fetus	interacts with	Tissue Transplantation
*Aborted Fetus	interacts with	Transplantation, Heterologous
*Aborted Fetus	interacts with	United States
*Aborted Fetus	interacts with	United States Dept. of Health and Human Services
*Aborted Fetus	interacts with	Withholding Treatment
*Brain Diseases	interacts with	*Aborted Fetus
*Brain Diseases	interacts with	*Anencephaly
*Brain Diseases	interacts with	*Brain Death
*Brain Diseases	interacts with	*Brain Injuries
*Brain Diseases	interacts with	*Decision Making
*Brain Diseases	interacts with	*Ethics
*Brain Diseases	interacts with	*Fetal Tissue Transplantation
*Brain Diseases	interacts with	*Fetus
*Brain Diseases	interacts with	*Human Body
*Brain Diseases	interacts with	*Infant
*Brain Diseases	interacts with	*Infant, Newborn
*Brain Diseases	interacts with	*Risk
*Brain Diseases	interacts with	*Risk Assessment
*Brain Diseases	interacts with	*Tissue and Organ Procurement
*Brain Diseases	interacts with	*Tissue Donors
*Brain Diseases	interacts with	Abortion, Legal
*Brain Diseases	interacts with	Animals
*Brain Diseases	interacts with	Child Abuse
*Brain Diseases	interacts with	Coercion
*Brain Diseases	interacts with	Conflict of Interest
*Brain Diseases	interacts with	Death
*Brain Diseases	interacts with	Ethics Committees
*Brain Diseases	interacts with	Ethics Committees, Research
*Brain Diseases	interacts with	Euthanasia, Passive
*Brain Diseases	interacts with	Fees and Charges
*Brain Diseases	interacts with	Health Care Rationing
*Brain Diseases	interacts with	Heart
*Brain Diseases	interacts with	Hospitals
*Brain Diseases	interacts with	Human Experimentation
*Brain Diseases	interacts with	Humans
*Brain Diseases	interacts with	International Cooperation
*Brain Diseases	interacts with	Internationality
*Brain Diseases	interacts with	Organ Transplantation
*Brain Diseases	interacts with	Parental Consent
*Brain Diseases	interacts with	Parents
*Brain Diseases	interacts with	Resource Allocation
*Brain Diseases	interacts with	Third-Party Consent
*Brain Diseases	interacts with	Tissue Transplantation
*Brain Diseases	interacts with	Transplantation, Heterologous
*Brain Diseases	interacts with	United States
*Brain Diseases	interacts with	Withholding Treatment
*Decision Making	interacts with	*Aborted Fetus
*Decision Making	interacts with	*Adolescent
*Decision Making	interacts with	*Advance Directive Adherence
*Decision Making	interacts with	*Advisory Committees
*Decision Making	interacts with	*Bioethical Issues
*Decision Making	interacts with	*Bioethics
*Decision Making	interacts with	*Brain Death
*Decision Making	interacts with	*Brain Injuries
*Decision Making	interacts with	*Cognition
*Decision Making	interacts with	*Communication
*Decision Making	interacts with	*Community Participation
*Decision Making	interacts with	*Consensus
*Decision Making	interacts with	*Dissent and Disputes
*Decision Making	interacts with	*Embryo Research
*Decision Making	interacts with	*Embryo, Mammalian
*Decision Making	interacts with	*Empathy
*Decision Making	interacts with	*Ethical Analysis
*Decision Making	interacts with	*Ethicists
*Decision Making	interacts with	*Ethics
*Decision Making	interacts with	*Ethics Committees
*Decision Making	interacts with	*Ethics Committees, Clinical
*Decision Making	interacts with	*Ethics Consultation
*Decision Making	interacts with	*Ethics, Clinical
*Decision Making	interacts with	*Ethics, Medical
*Decision Making	interacts with	*Ethics, Nursing
*Decision Making	interacts with	*Ethics, Professional
*Decision Making	interacts with	*Euthanasia
*Decision Making	interacts with	*Euthanasia, Active
*Decision Making	interacts with	*Evidence-Based Practice
*Decision Making	interacts with	*Expert Testimony
*Decision Making	interacts with	*Fetal Tissue Transplantation
*Decision Making	interacts with	*Genetic Testing
*Decision Making	interacts with	*Goals
*Decision Making	interacts with	*Guidelines as Topic
*Decision Making	interacts with	*Health Care Rationing
*Decision Making	interacts with	*Health Policy
*Decision Making	interacts with	*Hospitals
*Decision Making	interacts with	*Human Body
*Decision Making	interacts with	*Infant
*Decision Making	interacts with	*Infant, Newborn
*Decision Making	interacts with	*Informed Consent
*Decision Making	interacts with	*Institutionalization
*Decision Making	interacts with	*Legal Guardians
*Decision Making	interacts with	*Life Support Care
*Decision Making	interacts with	*Medical Futility
*Decision Making	interacts with	*Medicine
*Decision Making	interacts with	*Mental Competency
*Decision Making	interacts with	*Mentally Disabled Persons
*Decision Making	interacts with	*Minors
*Decision Making	interacts with	*Moral Obligations
*Decision Making	interacts with	*Organizational Policy
*Decision Making	interacts with	*Patient Care
*Decision Making	interacts with	*Patient Participation
*Decision Making	interacts with	*Pediatrics
*Decision Making	interacts with	*Personal Autonomy
*Decision Making	interacts with	*Physicians
*Decision Making	interacts with	*Politics
*Decision Making	interacts with	*Preimplantation Diagnosis
*Decision Making	interacts with	*Privacy
*Decision Making	interacts with	*Private Sector
*Decision Making	interacts with	*Professional Competence
*Decision Making	interacts with	*Professional-Patient Relations
*Decision Making	interacts with	*Psychology
*Decision Making	interacts with	*Reference Standards
*Decision Making	interacts with	*Reproductive Techniques, Assisted
*Decision Making	interacts with	*Research
*Decision Making	interacts with	*Resource Allocation
*Decision Making	interacts with	*Right to Die
*Decision Making	interacts with	*Risk
*Decision Making	interacts with	*Risk Assessment
*Decision Making	interacts with	*Role
*Decision Making	interacts with	*Social Responsibility
*Decision Making	interacts with	*Social Values
*Decision Making	interacts with	*Stem Cell Research
*Decision Making	interacts with	*Terminal Care
*Decision Making	interacts with	*Tissue and Organ Procurement
*Decision Making	interacts with	*Tissue Donors
*Decision Making	interacts with	*Withholding Treatment
*Decision Making	interacts with	Abortion, Induced
*Decision Making	interacts with	Abortion, Legal
*Decision Making	interacts with	Academies and Institutes
*Decision Making	interacts with	Adolescent
*Decision Making	interacts with	Advisory Committees
*Decision Making	interacts with	Aged
*Decision Making	interacts with	Animals
*Decision Making	interacts with	Attitude
*Decision Making	interacts with	Belgium
*Decision Making	interacts with	Bioethical Issues
*Decision Making	interacts with	Biological Specimen Banks/ethics
*Decision Making	interacts with	Brain Diseases
*Decision Making	interacts with	Brain Injuries
*Decision Making	interacts with	California
*Decision Making	interacts with	Child Abuse
*Decision Making	interacts with	Civil Rights
*Decision Making	interacts with	Coercion
*Decision Making	interacts with	Cognition
*Decision Making	interacts with	Colorado
*Decision Making	interacts with	Commitment of Mentally Ill
*Decision Making	interacts with	Committee Membership
*Decision Making	interacts with	Communication
*Decision Making	interacts with	Comprehension
*Decision Making	interacts with	Confidentiality
*Decision Making	interacts with	Conflict of Interest
*Decision Making	interacts with	Conscience
*Decision Making	interacts with	Cost-Benefit Analysis
*Decision Making	interacts with	Criminal Law
*Decision Making	interacts with	Cultural Diversity
*Decision Making	interacts with	Data Collection
*Decision Making	interacts with	Death
*Decision Making	interacts with	Decision Making, Organizational
*Decision Making	interacts with	Delivery of Health Care
*Decision Making	interacts with	Democracy
*Decision Making	interacts with	Denmark
*Decision Making	interacts with	Disclosure
*Decision Making	interacts with	Economics
*Decision Making	interacts with	Education
*Decision Making	interacts with	Embryo, Mammalian
*Decision Making	interacts with	Emotions
*Decision Making	interacts with	Enteral Nutrition
*Decision Making	interacts with	Ethical Analysis
*Decision Making	interacts with	Ethicists
*Decision Making	interacts with	Ethics
*Decision Making	interacts with	Ethics Committees
*Decision Making	interacts with	Ethics Committees, Research
*Decision Making	interacts with	Ethics Consultation
*Decision Making	interacts with	Ethics, Clinical
*Decision Making	interacts with	Ethics, Professional
*Decision Making	interacts with	Ethics, Research
*Decision Making	interacts with	Eugenics
*Decision Making	interacts with	Europe
*Decision Making	interacts with	Euthanasia, Active/*legislation & jurisprudence
*Decision Making	interacts with	Evaluation Studies as Topic
*Decision Making	interacts with	Faculty
*Decision Making	interacts with	Far East
*Decision Making	interacts with	Federal Government
*Decision Making	interacts with	Fees and Charges
*Decision Making	interacts with	Female
*Decision Making	interacts with	Fetal Tissue Transplantation
*Decision Making	interacts with	Fetus
*Decision Making	interacts with	Financial Support
*Decision Making	interacts with	France
*Decision Making	interacts with	Freedom
*Decision Making	interacts with	Genetic Counseling
*Decision Making	interacts with	Genetic Diseases, Inborn
*Decision Making	interacts with	Genetic Therapy
*Decision Making	interacts with	Germany
*Decision Making	interacts with	Goals
*Decision Making	interacts with	Government
*Decision Making	interacts with	Government Regulation
*Decision Making	interacts with	Group Processes
*Decision Making	interacts with	Guidelines as Topic
*Decision Making	interacts with	Health Facilities
*Decision Making	interacts with	History, 20th Century
*Decision Making	interacts with	Homicide
*Decision Making	interacts with	Hospitals
*Decision Making	interacts with	Human Experimentation
*Decision Making	interacts with	Human Experimentation/*ethics
*Decision Making	interacts with	Information Dissemination
*Decision Making	interacts with	Informed Consent
*Decision Making	interacts with	Institutionalization
*Decision Making	interacts with	Insurance, Health
*Decision Making	interacts with	Intensive Care Units
*Decision Making	interacts with	Interdisciplinary Communication
*Decision Making	interacts with	Judicial Role
*Decision Making	interacts with	Legislation as Topic
*Decision Making	interacts with	Liver
*Decision Making	interacts with	Long-Term Care
*Decision Making	interacts with	Male
*Decision Making	interacts with	Mass Media
*Decision Making	interacts with	Medical Futility
*Decision Making	interacts with	Mental Competency
*Decision Making	interacts with	Mentally Disabled Persons
*Decision Making	interacts with	Minors
*Decision Making	interacts with	Morals
*Decision Making	interacts with	New York
*Decision Making	interacts with	Nursing Homes
*Decision Making	interacts with	Organ Transplantation
*Decision Making	interacts with	Organizational Policy
*Decision Making	interacts with	Palliative Care
*Decision Making	interacts with	Parental Consent
*Decision Making	interacts with	Parents
*Decision Making	interacts with	Paternalism
*Decision Making	interacts with	Patient Advocacy
*Decision Making	interacts with	Patient Care Team
*Decision Making	interacts with	Patient Participation
*Decision Making	interacts with	Patient Selection
*Decision Making	interacts with	Persistent Vegetative State
*Decision Making	interacts with	Personal Autonomy
*Decision Making	interacts with	Pharmaceutical Preparations
*Decision Making	interacts with	Pharmacists
*Decision Making	interacts with	Philosophy
*Decision Making	interacts with	Physicians
*Decision Making	interacts with	Placebos
*Decision Making	interacts with	Politics
*Decision Making	interacts with	Pregnancy Complications, Cardiovascular/prevention & control
*Decision Making	interacts with	Prisoners
*Decision Making	interacts with	Professional Role
*Decision Making	interacts with	Psychology
*Decision Making	interacts with	Public Opinion
*Decision Making	interacts with	Public Policy
*Decision Making	interacts with	Public Sector
*Decision Making	interacts with	Quality of Life
*Decision Making	interacts with	Radiation
*Decision Making	interacts with	Records as Topic
*Decision Making	interacts with	Reference Standards
*Decision Making	interacts with	Referral and Consultation
*Decision Making	interacts with	Religion
*Decision Making	interacts with	Remuneration
*Decision Making	interacts with	Renal Dialysis
*Decision Making	interacts with	Reproduction
*Decision Making	interacts with	Reproductive Techniques, Assisted
*Decision Making	interacts with	Research
*Decision Making	interacts with	Research Personnel
*Decision Making	interacts with	Research Subjects
*Decision Making	interacts with	Resource Allocation
*Decision Making	interacts with	Resuscitation
*Decision Making	interacts with	Risk
*Decision Making	interacts with	Risk Assessment
*Decision Making	interacts with	Scientific Misconduct
*Decision Making	interacts with	Self Concept
*Decision Making	interacts with	Social Control, Formal
*Decision Making	interacts with	Social Desirability
*Decision Making	interacts with	Social Values
*Decision Making	interacts with	Societies
*Decision Making	interacts with	Statistics as Topic
*Decision Making	interacts with	Terminal Care
*Decision Making	interacts with	Terminology as Topic
*Decision Making	interacts with	Therapeutic Human Experimentation
*Decision Making	interacts with	Third-Party Consent/legislation & jurisprudence
*Decision Making	interacts with	Tissue and Organ Procurement
*Decision Making	interacts with	Tissue Transplantation
*Decision Making	interacts with	Transplantation
*Decision Making	interacts with	Transplantation, Heterologous
*Decision Making	interacts with	Treatment Outcome
*Decision Making	interacts with	Treatment Refusal
*Decision Making	interacts with	United States
*Decision Making	interacts with	Value of Life
*Decision Making	interacts with	Venous Thromboembolism/prevention & control
*Decision Making	interacts with	Wisconsin
*Decision Making	interacts with	Withholding Treatment
*Decision Making	interacts with	Wounds and Injuries
*Fetal Research	interacts with	*Aborted Fetus
*Fetal Research	interacts with	*Academies and Institutes
*Fetal Research	interacts with	*Advisory Committees
*Fetal Research	interacts with	*Animal Experimentation
*Fetal Research	interacts with	*Animal Welfare
*Fetal Research	interacts with	*Bioethics
*Fetal Research	interacts with	*Biomedical Research
*Fetal Research	interacts with	*Embryo Research
*Fetal Research	interacts with	*Embryo, Mammalian
*Fetal Research	interacts with	*Ethics
*Fetal Research	interacts with	*Federal Government
*Fetal Research	interacts with	*Fetal Tissue Transplantation
*Fetal Research	interacts with	*Financial Support
*Fetal Research	interacts with	*Genetic Engineering
*Fetal Research	interacts with	*Government Regulation
*Fetal Research	interacts with	*Legislation as Topic
*Fetal Research	interacts with	*Morals
*Fetal Research	interacts with	*Research
*Fetal Research	interacts with	*Tissue Banks/economics/organization & administration
*Fetal Research	interacts with	Abortion, Induced
*Fetal Research	interacts with	Advisory Committees
*Fetal Research	interacts with	Aged
*Fetal Research	interacts with	Animals
*Fetal Research	interacts with	Attitude
*Fetal Research	interacts with	Bioethical Issues
*Fetal Research	interacts with	Biomedical Technology
*Fetal Research	interacts with	Cloning, Organism
*Fetal Research	interacts with	Costs and Cost Analysis
*Fetal Research	interacts with	Cryopreservation
*Fetal Research	interacts with	Delivery of Health Care
*Fetal Research	interacts with	Denmark
*Fetal Research	interacts with	Ethical Analysis
*Fetal Research	interacts with	Ethics Committees
*Fetal Research	interacts with	Ethics Committees, Research
*Fetal Research	interacts with	Federal Government
*Fetal Research	interacts with	Female
*Fetal Research	interacts with	Fraud
*Fetal Research	interacts with	Genetic Therapy
*Fetal Research	interacts with	Germ Cells
*Fetal Research	interacts with	Government Regulation
*Fetal Research	interacts with	Neoplasms
*Fetal Research	interacts with	Peer Review
*Fetal Research	interacts with	Public Opinion
*Fetal Research	interacts with	Public Policy
*Fetal Research	interacts with	Scientific Misconduct
*Fetal Research	interacts with	Social Control, Formal
*Fetal Research	interacts with	United Kingdom
*Fetal Research	interacts with	United States
*Fetal Research	interacts with	United States Dept. of Health and Human Services
*Fetus	interacts with	*Aborted Fetus
*Fetus	interacts with	*Academies and Institutes
*Fetus	interacts with	*Advisory Committees
*Fetus	interacts with	*Anencephaly
*Fetus	interacts with	*Animal Experimentation
*Fetus	interacts with	*Animal Welfare
*Fetus	interacts with	*Bioethics
*Fetus	interacts with	*Biomedical Research
*Fetus	interacts with	*Brain Death
*Fetus	interacts with	*Brain Injuries
*Fetus	interacts with	*Decision Making
*Fetus	interacts with	*Embryo Research
*Fetus	interacts with	*Embryo, Mammalian
*Fetus	interacts with	*Ethics
*Fetus	interacts with	*Ethics Committees
*Fetus	interacts with	*Federal Government
*Fetus	interacts with	*Fetal Research
*Fetus	interacts with	*Fetal Tissue Transplantation
*Fetus	interacts with	*Financial Support
*Fetus	interacts with	*Genetic Engineering
*Fetus	interacts with	*Government
*Fetus	interacts with	*Government Regulation
*Fetus	interacts with	*Human Body
*Fetus	interacts with	*Infant
*Fetus	interacts with	*Infant, Newborn
*Fetus	interacts with	*Legislation as Topic
*Fetus	interacts with	*Morals
*Fetus	interacts with	*Research
*Fetus	interacts with	*Risk
*Fetus	interacts with	*Risk Assessment
*Fetus	interacts with	*Tissue and Organ Procurement
*Fetus	interacts with	*Tissue Banks/economics/organization & administration
*Fetus	interacts with	*Tissue Donors
*Fetus	interacts with	Aborted Fetus
*Fetus	interacts with	Abortion, Induced
*Fetus	interacts with	Abortion, Legal
*Fetus	interacts with	Advisory Committees
*Fetus	interacts with	Aged
*Fetus	interacts with	Animals
*Fetus	interacts with	Attitude
*Fetus	interacts with	Beginning of Human Life
*Fetus	interacts with	Bioethical Issues
*Fetus	interacts with	Biomedical Technology
*Fetus	interacts with	Child Abuse
*Fetus	interacts with	Cloning, Organism
*Fetus	interacts with	Coercion
*Fetus	interacts with	Commodification
*Fetus	interacts with	Conflict of Interest
*Fetus	interacts with	Costs and Cost Analysis
*Fetus	interacts with	Cryopreservation
*Fetus	interacts with	Death
*Fetus	interacts with	Delivery of Health Care
*Fetus	interacts with	Denmark
*Fetus	interacts with	Ethical Analysis
*Fetus	interacts with	Ethics Committees
*Fetus	interacts with	Ethics Committees, Research
*Fetus	interacts with	Federal Government
*Fetus	interacts with	Fees and Charges
*Fetus	interacts with	Female
*Fetus	interacts with	Fertilization in Vitro
*Fetus	interacts with	Fetal Research
*Fetus	interacts with	Fraud
*Fetus	interacts with	Genetic Therapy
*Fetus	interacts with	Germ Cells
*Fetus	interacts with	Government Regulation
*Fetus	interacts with	Health Care Rationing
*Fetus	interacts with	Hospitals
*Fetus	interacts with	Human Experimentation
*Fetus	interacts with	Humans
*Fetus	interacts with	Neoplasms
*Fetus	interacts with	Organ Transplantation
*Fetus	interacts with	Parental Consent
*Fetus	interacts with	Parents
*Fetus	interacts with	Peer Review
*Fetus	interacts with	Politics
*Fetus	interacts with	Prenatal Diagnosis
*Fetus	interacts with	Public Opinion
*Fetus	interacts with	Public Policy
*Fetus	interacts with	Resource Allocation
*Fetus	interacts with	Russia
*Fetus	interacts with	Scientific Misconduct
*Fetus	interacts with	Social Control, Formal
*Fetus	interacts with	Third-Party Consent
*Fetus	interacts with	Tissue Transplantation
*Fetus	interacts with	Transplantation, Heterologous
*Fetus	interacts with	United Kingdom
*Fetus	interacts with	United States
*Fetus	interacts with	United States Dept. of Health and Human Services
*Fetus	interacts with	Withholding Treatment
*Public Policy	interacts with	*Aborted Fetus
*Public Policy	interacts with	*Abortion, Eugenic
*Public Policy	interacts with	*Academies and Institutes
*Public Policy	interacts with	*Adolescent
*Public Policy	interacts with	*Advisory Committees
*Public Policy	interacts with	*Advisory Committees/organization & administration
*Public Policy	interacts with	*Aged
*Public Policy	interacts with	*American Medical Association
*Public Policy	interacts with	*Anencephaly
*Public Policy	interacts with	*Animal Experimentation
*Public Policy	interacts with	*Animal Rights
*Public Policy	interacts with	*Animal Welfare
*Public Policy	interacts with	*Base Sequence
*Public Policy	interacts with	*Bioethical Issues
*Public Policy	interacts with	*Bioethics
*Public Policy	interacts with	*Bioethics/history
*Public Policy	interacts with	*Biomedical Research
*Public Policy	interacts with	*Biomedical Research/economics/ethics
*Public Policy	interacts with	*Brain Death
*Public Policy	interacts with	*Brain Diseases
*Public Policy	interacts with	*Brain Injuries
*Public Policy	interacts with	*Catholicism
*Public Policy	interacts with	*Cell Line
*Public Policy	interacts with	*Child
*Public Policy	interacts with	*Christianity
*Public Policy	interacts with	*Clinical Trials as Topic
*Public Policy	interacts with	*Cloning, Organism
*Public Policy	interacts with	*Cloning, Organism/ethics
*Public Policy	interacts with	*Cloning, Organism/legislation & jurisprudence
*Public Policy	interacts with	*Cognition
*Public Policy	interacts with	*Committee Membership
*Public Policy	interacts with	*Communication
*Public Policy	interacts with	*Community Participation
*Public Policy	interacts with	*Community Participation/methods
*Public Policy	interacts with	*Complicity
*Public Policy	interacts with	*Confidentiality
*Public Policy	interacts with	*Congenital, Hereditary, and Neonatal Diseases and Abnormalities
*Public Policy	interacts with	*Conscience
*Public Policy	interacts with	*Consensus
*Public Policy	interacts with	*Consumer Advocacy
*Public Policy	interacts with	*Contraception
*Public Policy	interacts with	*Cultural Diversity
*Public Policy	interacts with	*Databases, Factual
*Public Policy	interacts with	*Databases, Nucleic Acid
*Public Policy	interacts with	*Death
*Public Policy	interacts with	*Decision Making
*Public Policy	interacts with	*Decision Making/ethics
*Public Policy	interacts with	*Dehumanization
*Public Policy	interacts with	*Delivery of Health Care
*Public Policy	interacts with	*Dementia
*Public Policy	interacts with	*Democracy
*Public Policy	interacts with	*Disabled Persons
*Public Policy	interacts with	*Dissent and Disputes
*Public Policy	interacts with	*DNA, Recombinant
*Public Policy	interacts with	*Drug Industry
*Public Policy	interacts with	*Embryo Research
*Public Policy	interacts with	*Embryo Research/ethics
*Public Policy	interacts with	*Embryo Research/ethics/legislation & jurisprudence
*Public Policy	interacts with	*Embryo Research/legislation & jurisprudence
*Public Policy	interacts with	*Embryo, Mammalian
*Public Policy	interacts with	*Embryo, Mammalian/cytology
*Public Policy	interacts with	*Embryology/standards
*Public Policy	interacts with	*Embryonic and Fetal Development
*Public Policy	interacts with	*Embryonic Stem Cells
*Public Policy	interacts with	*Ethical Analysis
*Public Policy	interacts with	*Ethical Review
*Public Policy	interacts with	*Ethical Review/legislation & jurisprudence
*Public Policy	interacts with	*Ethical Theory
*Public Policy	interacts with	*Ethicists
*Public Policy	interacts with	*Ethics
*Public Policy	interacts with	*Ethics Committees
*Public Policy	interacts with	*Ethics Committees, Clinical
*Public Policy	interacts with	*Ethics Committees, Research
*Public Policy	interacts with	*Ethics, Institutional
*Public Policy	interacts with	*Ethics, Medical
*Public Policy	interacts with	*Ethics, Professional
*Public Policy	interacts with	*Ethics, Research
*Public Policy	interacts with	*Euthanasia
*Public Policy	interacts with	*Euthanasia, Active
*Public Policy	interacts with	*Euthanasia, Active, Voluntary
*Public Policy	interacts with	*Euthanasia, Passive
*Public Policy	interacts with	*Evaluation Studies as Topic
*Public Policy	interacts with	*Expert Testimony
*Public Policy	interacts with	*Federal Government
*Public Policy	interacts with	*Fees and Charges
*Public Policy	interacts with	*Fertilization in Vitro
*Public Policy	interacts with	*Fetal Research
*Public Policy	interacts with	*Fetal Tissue Transplantation
*Public Policy	interacts with	*Fetal Viability
*Public Policy	interacts with	*Fetus
*Public Policy	interacts with	*Financial Support
*Public Policy	interacts with	*Genetic Engineering
*Public Policy	interacts with	*Genetic Privacy
*Public Policy	interacts with	*Genetic Testing
*Public Policy	interacts with	*Genetic Therapy
*Public Policy	interacts with	*Genetics
*Public Policy	interacts with	*Genetics, Medical/legislation & jurisprudence
*Public Policy	interacts with	*Germ Cells
*Public Policy	interacts with	*Goals
*Public Policy	interacts with	*Government
*Public Policy	interacts with	*Government Regulation
*Public Policy	interacts with	*Group Processes
*Public Policy	interacts with	*Guidelines as Topic
*Public Policy	interacts with	*Health Care Rationing
*Public Policy	interacts with	*Health Policy
*Public Policy	interacts with	*Heart
*Public Policy	interacts with	*History
*Public Policy	interacts with	*Homicide
*Public Policy	interacts with	*Hospitals
*Public Policy	interacts with	*Human Body
*Public Policy	interacts with	*Human Experimentation
*Public Policy	interacts with	*Human Genome Project
*Public Policy	interacts with	*Human Genome Project/economics/organization & administration
*Public Policy	interacts with	*Human Genome Project/organization & administration
*Public Policy	interacts with	*Human Rights
*Public Policy	interacts with	*Industry
*Public Policy	interacts with	*Infant
*Public Policy	interacts with	*Infant, Newborn
*Public Policy	interacts with	*Information Dissemination
*Public Policy	interacts with	*Institutionalization
*Public Policy	interacts with	*Interdisciplinary Communication
*Public Policy	interacts with	*International Cooperation
*Public Policy	interacts with	*Interprofessional Relations
*Public Policy	interacts with	*Judaism
*Public Policy	interacts with	*Jurisprudence
*Public Policy	interacts with	*Legislation as Topic
*Public Policy	interacts with	*Life Support Care
*Public Policy	interacts with	*Medical Futility
*Public Policy	interacts with	*Mental Competency
*Public Policy	interacts with	*Mentally Ill Persons
*Public Policy	interacts with	*Minority Groups
*Public Policy	interacts with	*Minors
*Public Policy	interacts with	*Moral Obligations
*Public Policy	interacts with	*Morals
*Public Policy	interacts with	*National Institutes of Health (U.S.)/organization & administration
*Public Policy	interacts with	*Nursing Homes
*Public Policy	interacts with	*Organ Transplantation
*Public Policy	interacts with	*Organisms, Genetically Modified
*Public Policy	interacts with	*Organization and Administration
*Public Policy	interacts with	*Organizational Policy
*Public Policy	interacts with	*Pamphlets
*Public Policy	interacts with	*Patient Care
*Public Policy	interacts with	*Patient Rights/legislation & jurisprudence
*Public Policy	interacts with	*Patient Selection
*Public Policy	interacts with	*Pedigree
*Public Policy	interacts with	*Personal Autonomy
*Public Policy	interacts with	*Pharmaceutical Preparations
*Public Policy	interacts with	*Philosophy
*Public Policy	interacts with	*Physicians
*Public Policy	interacts with	*Placebos
*Public Policy	interacts with	*Policy Making
*Public Policy	interacts with	*Political Systems
*Public Policy	interacts with	*Politics
*Public Policy	interacts with	*Preimplantation Diagnosis
*Public Policy	interacts with	*Private Sector
*Public Policy	interacts with	*Professional Competence
*Public Policy	interacts with	*Program Evaluation
*Public Policy	interacts with	*Public Health
*Public Policy	interacts with	*Public Opinion
*Public Policy	interacts with	*Radiation
*Public Policy	interacts with	*Randomized Controlled Trials as Topic
*Public Policy	interacts with	*Reference Standards
*Public Policy	interacts with	*Religion
*Public Policy	interacts with	*Reproduction
*Public Policy	interacts with	*Reproductive Techniques, Assisted
*Public Policy	interacts with	*Reproductive Techniques, Assisted/legislation & jurisprudence
*Public Policy	interacts with	*Reproductive Techniques, Assisted/standards
*Public Policy	interacts with	*Research
*Public Policy	interacts with	*Research Embryo Creation
*Public Policy	interacts with	*Research/legislation & jurisprudence
*Public Policy	interacts with	*Resource Allocation
*Public Policy	interacts with	*Restraint, Physical
*Public Policy	interacts with	*Right to Die
*Public Policy	interacts with	*Risk
*Public Policy	interacts with	*Risk Assessment
*Public Policy	interacts with	*Science
*Public Policy	interacts with	*Scientific Misconduct
*Public Policy	interacts with	*Sex Determination Analysis
*Public Policy	interacts with	*Sex Preselection
*Public Policy	interacts with	*Sexuality
*Public Policy	interacts with	*Social Change
*Public Policy	interacts with	*Social Control, Informal
*Public Policy	interacts with	*Social Responsibility
*Public Policy	interacts with	*Social Values
*Public Policy	interacts with	*Stem Cells
*Public Policy	interacts with	*Stem Cells/cytology
*Public Policy	interacts with	*Surrogate Mothers
*Public Policy	interacts with	*Swine
*Public Policy	interacts with	*Terminal Care
*Public Policy	interacts with	*Theology
*Public Policy	interacts with	*Third-Party Consent
*Public Policy	interacts with	*Tissue and Organ Procurement
*Public Policy	interacts with	*Tissue Banks
*Public Policy	interacts with	*Tissue Donors
*Public Policy	interacts with	*Transplantation
*Public Policy	interacts with	*Transplantation, Heterologous
*Public Policy	interacts with	*United Nations
*Public Policy	interacts with	*United States Dept. of Health and Human Services
*Public Policy	interacts with	*Value of Life
*Public Policy	interacts with	*Wedge Argument
*Public Policy	interacts with	*Withholding Treatment
*Public Policy	interacts with	*Women's Rights
*Public Policy	interacts with	Aborted Fetus
*Public Policy	interacts with	Aborted Fetus/cytology
*Public Policy	interacts with	Abortion, Criminal
*Public Policy	interacts with	Abortion, Induced
*Public Policy	interacts with	Abortion, Legal
*Public Policy	interacts with	Abortion, Spontaneous/psychology
*Public Policy	interacts with	Academies and Institutes
*Public Policy	interacts with	Acquired Immunodeficiency Syndrome
*Public Policy	interacts with	Adolescent
*Public Policy	interacts with	Adoption
*Public Policy	interacts with	Advance Directives/legislation & jurisprudence
*Public Policy	interacts with	Advertising as Topic
*Public Policy	interacts with	Advisory Committees
*Public Policy	interacts with	Advisory Committees/*ethics/*organization & administration/*standards
*Public Policy	interacts with	Advisory Committees/*history/*organization & administration/*standards
*Public Policy	interacts with	Advisory Committees/*legislation & jurisprudence/*organization & administration
*Public Policy	interacts with	Advisory Committees/*organization & administration/*standards
*Public Policy	interacts with	Aged
*Public Policy	interacts with	AIDS Serodiagnosis
*Public Policy	interacts with	Altruism
*Public Policy	interacts with	Animal Welfare
*Public Policy	interacts with	Animals
*Public Policy	interacts with	Animals, Domestic
*Public Policy	interacts with	Animals, Genetically Modified
*Public Policy	interacts with	Attitude
*Public Policy	interacts with	Australia
*Public Policy	interacts with	Austria
*Public Policy	interacts with	Beginning of Human Life
*Public Policy	interacts with	Beginning of Human Life/ethics
*Public Policy	interacts with	Behavior
*Public Policy	interacts with	Behavior Control
*Public Policy	interacts with	Belgium
*Public Policy	interacts with	Beneficence
*Public Policy	interacts with	Bioethical Issues
*Public Policy	interacts with	Bioethical Issues/*legislation & jurisprudence/standards
*Public Policy	interacts with	Bioethical Issues/legislation & jurisprudence
*Public Policy	interacts with	Bioethics
*Public Policy	interacts with	Biological Science Disciplines/*ethics
*Public Policy	interacts with	Biology
*Public Policy	interacts with	Biomedical Research
*Public Policy	interacts with	Biomedical Research/*legislation & jurisprudence
*Public Policy	interacts with	Biomedical Technology
*Public Policy	interacts with	Biotechnology
*Public Policy	interacts with	Biotechnology/*ethics
*Public Policy	interacts with	Biotechnology/*legislation & jurisprudence
*Public Policy	interacts with	Biotechnology/legislation & jurisprudence
*Public Policy	interacts with	Blastocyst
*Public Policy	interacts with	Blood Donors
*Public Policy	interacts with	Budgets
*Public Policy	interacts with	California
*Public Policy	interacts with	Canada
*Public Policy	interacts with	Cannabis
*Public Policy	interacts with	Casuistry
*Public Policy	interacts with	Catholicism
*Public Policy	interacts with	Cell Line
*Public Policy	interacts with	Cell Transplantation/ethics
*Public Policy	interacts with	Child
*Public Policy	interacts with	Child Abuse
*Public Policy	interacts with	Chile
*Public Policy	interacts with	Choice Behavior
*Public Policy	interacts with	Christianity
*Public Policy	interacts with	Civil Rights
*Public Policy	interacts with	Clone Cells
*Public Policy	interacts with	Cloning, Molecular
*Public Policy	interacts with	Cloning, Organism
*Public Policy	interacts with	Cloning, Organism/*ethics
*Public Policy	interacts with	Cloning, Organism/*ethics/*legislation & jurisprudence
*Public Policy	interacts with	Cloning, Organism/*ethics/*legislation & jurisprudence/methods
*Public Policy	interacts with	Cloning, Organism/*ethics/*legislation & jurisprudence/trends
*Public Policy	interacts with	Cloning, Organism/*ethics/legislation & jurisprudence
*Public Policy	interacts with	Cloning, Organism/*legislation & jurisprudence
*Public Policy	interacts with	Cloning, Organism/*legislation & jurisprudence/*methods
*Public Policy	interacts with	Cloning, Organism/economics/*ethics/legislation & jurisprudence
*Public Policy	interacts with	Cloning, Organism/economics/ethics/legislation & jurisprudence
*Public Policy	interacts with	Cloning, Organism/ethics
*Public Policy	interacts with	Cloning, Organism/ethics/*legislation & jurisprudence/methods
*Public Policy	interacts with	Cloning, Organism/ethics/legislation & jurisprudence
*Public Policy	interacts with	Cloning, Organism/legislation & jurisprudence
*Public Policy	interacts with	Codes of Ethics
*Public Policy	interacts with	Coercion
*Public Policy	interacts with	Cognition
*Public Policy	interacts with	Colorado
*Public Policy	interacts with	Committee Membership
*Public Policy	interacts with	Commodification
*Public Policy	interacts with	Communicable Diseases
*Public Policy	interacts with	Communication
*Public Policy	interacts with	Community Participation
*Public Policy	interacts with	Community Participation/methods
*Public Policy	interacts with	Compensation and Redress
*Public Policy	interacts with	Complicity
*Public Policy	interacts with	Comprehension
*Public Policy	interacts with	Computers
*Public Policy	interacts with	Confidentiality
*Public Policy	interacts with	Conflict (Psychology)
*Public Policy	interacts with	Conflict of Interest
*Public Policy	interacts with	Congenital, Hereditary, and Neonatal Diseases and Abnormalities
*Public Policy	interacts with	Conscience
*Public Policy	interacts with	Consensus
*Public Policy	interacts with	Consent Forms
*Public Policy	interacts with	Contraception
*Public Policy	interacts with	Cost-Benefit Analysis
*Public Policy	interacts with	Crime/legislation & jurisprudence
*Public Policy	interacts with	Criminal Law
*Public Policy	interacts with	Croatia
*Public Policy	interacts with	Crops, Agricultural
*Public Policy	interacts with	Cryopreservation
*Public Policy	interacts with	Cultural Diversity
*Public Policy	interacts with	Czech Republic
*Public Policy	interacts with	Data Collection
*Public Policy	interacts with	Databases, Factual
*Public Policy	interacts with	Databases, Nucleic Acid
*Public Policy	interacts with	Death
*Public Policy	interacts with	Deception
*Public Policy	interacts with	Decision Making
*Public Policy	interacts with	Decision Making, Organizational
*Public Policy	interacts with	Decision Making/*ethics
*Public Policy	interacts with	Dehumanization
*Public Policy	interacts with	Delivery of Health Care
*Public Policy	interacts with	Delivery of Health Care/*ethics
*Public Policy	interacts with	Dementia
*Public Policy	interacts with	Democracy
*Public Policy	interacts with	Denmark
*Public Policy	interacts with	Diagnosis
*Public Policy	interacts with	Disclosure
*Public Policy	interacts with	Dissent and Disputes
*Public Policy	interacts with	District of Columbia
*Public Policy	interacts with	DNA
*Public Policy	interacts with	DNA, Recombinant
*Public Policy	interacts with	Ecology
*Public Policy	interacts with	Economics
*Public Policy	interacts with	Education
*Public Policy	interacts with	Education, Continuing
*Public Policy	interacts with	Education, Medical
*Public Policy	interacts with	Embryo Disposition
*Public Policy	interacts with	Embryo Disposition/ethics
*Public Policy	interacts with	Embryo Research/*ethics
*Public Policy	interacts with	Embryo Research/*ethics/*legislation & jurisprudence
*Public Policy	interacts with	Embryo Research/*ethics/legislation & jurisprudence
*Public Policy	interacts with	Embryo Research/economics/*ethics
*Public Policy	interacts with	Embryo Research/economics/*ethics/*legislation & jurisprudence
*Public Policy	interacts with	Embryo Research/economics/*ethics/legislation & jurisprudence
*Public Policy	interacts with	Embryo Research/economics/*legislation & jurisprudence
*Public Policy	interacts with	Embryo Research/ethics
*Public Policy	interacts with	Embryo Research/ethics/*legislation & jurisprudence
*Public Policy	interacts with	Embryo Research/ethics/legislation & jurisprudence
*Public Policy	interacts with	Embryo Research/legislation & jurisprudence
*Public Policy	interacts with	Embryo, Mammalian
*Public Policy	interacts with	Embryo, Mammalian/*cytology
*Public Policy	interacts with	Embryo, Mammalian/cytology
*Public Policy	interacts with	Embryonic and Fetal Development
*Public Policy	interacts with	Embryonic Stem Cells
*Public Policy	interacts with	Emotions
*Public Policy	interacts with	Empathy
*Public Policy	interacts with	Empirical Research
*Public Policy	interacts with	Employment
*Public Policy	interacts with	Environment
*Public Policy	interacts with	Epilepsy
*Public Policy	interacts with	Ethical Analysis
*Public Policy	interacts with	Ethicists
*Public Policy	interacts with	Ethics
*Public Policy	interacts with	Ethics Committees
*Public Policy	interacts with	Ethics Committees, Clinical/organization & administration/*standards
*Public Policy	interacts with	Ethics Committees, Research
*Public Policy	interacts with	Ethics Committees, Research/organization & administration
*Public Policy	interacts with	Ethics Committees/legislation & jurisprudence/*organization & administration
*Public Policy	interacts with	Ethics Consultation
*Public Policy	interacts with	Ethics, Clinical
*Public Policy	interacts with	Ethics, Medical
*Public Policy	interacts with	Ethics, Medical/*education
*Public Policy	interacts with	Ethics, Professional
*Public Policy	interacts with	Ethics, Research
*Public Policy	interacts with	Eugenics
*Public Policy	interacts with	Europe
*Public Policy	interacts with	European Union
*Public Policy	interacts with	Euthanasia
*Public Policy	interacts with	Euthanasia, Active
*Public Policy	interacts with	Euthanasia, Active, Voluntary
*Public Policy	interacts with	Euthanasia, Active/*ethics/*legislation & jurisprudence
*Public Policy	interacts with	Euthanasia, Active/*legislation & jurisprudence
*Public Policy	interacts with	Euthanasia, Passive
*Public Policy	interacts with	Evaluation Studies as Topic
*Public Policy	interacts with	Expert Testimony
*Public Policy	interacts with	Faculty
*Public Policy	interacts with	Family
*Public Policy	interacts with	Fathers
*Public Policy	interacts with	Federal Government
*Public Policy	interacts with	Fees and Charges
*Public Policy	interacts with	Female
*Public Policy	interacts with	Fertilization in Vitro
*Public Policy	interacts with	Fertilization in Vitro/legislation & jurisprudence
*Public Policy	interacts with	Fetal Research
*Public Policy	interacts with	Fetal Research/ethics/*legislation & jurisprudence
*Public Policy	interacts with	Fetal Tissue Transplantation
*Public Policy	interacts with	Fetus
*Public Policy	interacts with	Financial Support
*Public Policy	interacts with	Financing, Government
*Public Policy	interacts with	Financing, Government/legislation & jurisprudence
*Public Policy	interacts with	Food
*Public Policy	interacts with	Forecasting
*Public Policy	interacts with	France
*Public Policy	interacts with	Fraud
*Public Policy	interacts with	Freedom
*Public Policy	interacts with	General Surgery
*Public Policy	interacts with	Genes
*Public Policy	interacts with	Genetic Counseling
*Public Policy	interacts with	Genetic Determinism
*Public Policy	interacts with	Genetic Diseases, Inborn
*Public Policy	interacts with	Genetic Engineering
*Public Policy	interacts with	Genetic Engineering/*legislation & jurisprudence
*Public Policy	interacts with	Genetic Engineering/ethics
*Public Policy	interacts with	Genetic Engineering/legislation & jurisprudence
*Public Policy	interacts with	Genetic Enhancement
*Public Policy	interacts with	Genetic Enhancement/ethics
*Public Policy	interacts with	Genetic Predisposition to Disease
*Public Policy	interacts with	Genetic Privacy
*Public Policy	interacts with	Genetic Privacy/ethics
*Public Policy	interacts with	Genetic Research
*Public Policy	interacts with	Genetic Research/*ethics/legislation & jurisprudence
*Public Policy	interacts with	Genetic Techniques
*Public Policy	interacts with	Genetic Testing
*Public Policy	interacts with	Genetic Testing/ethics
*Public Policy	interacts with	Genetic Therapy
*Public Policy	interacts with	Genetic Therapy/*adverse effects
*Public Policy	interacts with	Genetic Therapy/ethics
*Public Policy	interacts with	Genetics
*Public Policy	interacts with	Genetics, Behavioral
*Public Policy	interacts with	Genetics, Behavioral/*ethics/legislation & jurisprudence
*Public Policy	interacts with	Genetics, Population
*Public Policy	interacts with	Germ Cells
*Public Policy	interacts with	Germany
*Public Policy	interacts with	Goals
*Public Policy	interacts with	Government
*Public Policy	interacts with	Government Agencies
*Public Policy	interacts with	Government Regulation
*Public Policy	interacts with	Grief
*Public Policy	interacts with	Group Processes
*Public Policy	interacts with	Guideline Adherence
*Public Policy	interacts with	Guidelines as Topic
*Public Policy	interacts with	Health Care Rationing
*Public Policy	interacts with	Health Care Reform
*Public Policy	interacts with	Health Facilities
*Public Policy	interacts with	Health Policy
*Public Policy	interacts with	Health Services Accessibility
*Public Policy	interacts with	Heart
*Public Policy	interacts with	History
*Public Policy	interacts with	History, 20th Century
*Public Policy	interacts with	Homicide
*Public Policy	interacts with	Homosexuality
*Public Policy	interacts with	Hospitals
*Public Policy	interacts with	Hospitals, Proprietary
*Public Policy	interacts with	Human Characteristics
*Public Policy	interacts with	Human Experimentation
*Public Policy	interacts with	Human Experimentation/*ethics/*standards
*Public Policy	interacts with	Human Experimentation/*ethics/standards
*Public Policy	interacts with	Human Experimentation/*legislation & jurisprudence
*Public Policy	interacts with	Human Experimentation/ethics
*Public Policy	interacts with	Human Experimentation/ethics/*standards
*Public Policy	interacts with	Human Experimentation/history/*legislation & jurisprudence
*Public Policy	interacts with	Human Experimentation/legislation & jurisprudence
*Public Policy	interacts with	Human Genome Project
*Public Policy	interacts with	Human Rights
*Public Policy	interacts with	Human Rights/legislation & jurisprudence
*Public Policy	interacts with	Humanism
*Public Policy	interacts with	Humanities
*Public Policy	interacts with	Humans
*Public Policy	interacts with	Individuality
*Public Policy	interacts with	Infant, Newborn
*Public Policy	interacts with	Infertility
*Public Policy	interacts with	Infertility/therapy
*Public Policy	interacts with	Information Dissemination
*Public Policy	interacts with	Informed Consent
*Public Policy	interacts with	Insemination, Artificial
*Public Policy	interacts with	Insemination, Artificial, Heterologous
*Public Policy	interacts with	Insurance
*Public Policy	interacts with	Insurance, Health
*Public Policy	interacts with	Insurance, Life
*Public Policy	interacts with	Intensive Care Units
*Public Policy	interacts with	Intention
*Public Policy	interacts with	Interdisciplinary Communication
*Public Policy	interacts with	Interinstitutional Relations
*Public Policy	interacts with	International Cooperation
*Public Policy	interacts with	Internationality
*Public Policy	interacts with	Internet
*Public Policy	interacts with	Interprofessional Relations
*Public Policy	interacts with	Israel
*Public Policy	interacts with	Italy
*Public Policy	interacts with	Japan
*Public Policy	interacts with	Judicial Role
*Public Policy	interacts with	Jurisprudence
*Public Policy	interacts with	Legislation as Topic
*Public Policy	interacts with	Legislation, Medical
*Public Policy	interacts with	Life
*Public Policy	interacts with	Life Support Care
*Public Policy	interacts with	Literature
*Public Policy	interacts with	Long-Term Care
*Public Policy	interacts with	Male
*Public Policy	interacts with	Malpractice
*Public Policy	interacts with	Mandatory Programs
*Public Policy	interacts with	Marriage
*Public Policy	interacts with	Mass Media
*Public Policy	interacts with	Mass Screening
*Public Policy	interacts with	Maternal-Fetal Relations
*Public Policy	interacts with	Medical Futility
*Public Policy	interacts with	Medical Records
*Public Policy	interacts with	Medicine
*Public Policy	interacts with	Medicine in Literature
*Public Policy	interacts with	Mental Competency
*Public Policy	interacts with	Mentally Disabled Persons
*Public Policy	interacts with	Methods
*Public Policy	interacts with	Military Personnel
*Public Policy	interacts with	Minors
*Public Policy	interacts with	Models, Organizational
*Public Policy	interacts with	Moral Development
*Public Policy	interacts with	Moral Obligations
*Public Policy	interacts with	Morals
*Public Policy	interacts with	Mothers
*Public Policy	interacts with	Multicenter Studies as Topic
*Public Policy	interacts with	National Academies of Science, Engineering, and Medicine (U.S.) Health and Medicine Division
*Public Policy	interacts with	National Institutes of Health (U.S.)
*Public Policy	interacts with	National Institutes of Health (U.S.)/*organization & administration
*Public Policy	interacts with	Neoplasms
*Public Policy	interacts with	Netherlands
*Public Policy	interacts with	New Jersey
*Public Policy	interacts with	New York
*Public Policy	interacts with	New Zealand
*Public Policy	interacts with	Nontherapeutic Human Experimentation
*Public Policy	interacts with	Norway
*Public Policy	interacts with	Nuclear Family
*Public Policy	interacts with	Nuclear Transfer Techniques/ethics
*Public Policy	interacts with	Nursing Homes
*Public Policy	interacts with	Oocyte Donation
*Public Policy	interacts with	Oocyte Donation/ethics
*Public Policy	interacts with	Organ Transplantation
*Public Policy	interacts with	Organisms, Genetically Modified
*Public Policy	interacts with	Organization and Administration
*Public Policy	interacts with	Organizational Policy
*Public Policy	interacts with	Ownership
*Public Policy	interacts with	Ownership/legislation & jurisprudence
*Public Policy	interacts with	Pain
*Public Policy	interacts with	Palliative Care
*Public Policy	interacts with	Parent-Child Relations
*Public Policy	interacts with	Parental Consent
*Public Policy	interacts with	Parental Notification
*Public Policy	interacts with	Parents
*Public Policy	interacts with	Patents as Topic
*Public Policy	interacts with	Paternalism
*Public Policy	interacts with	Patient Advocacy
*Public Policy	interacts with	Patient Care
*Public Policy	interacts with	Patient Care Team
*Public Policy	interacts with	Patient Education as Topic
*Public Policy	interacts with	Patient Participation
*Public Policy	interacts with	Patient Selection
*Public Policy	interacts with	Patients
*Public Policy	interacts with	Pedigree
*Public Policy	interacts with	Peer Review
*Public Policy	interacts with	Persistent Vegetative State
*Public Policy	interacts with	Personal Autonomy
*Public Policy	interacts with	Personhood
*Public Policy	interacts with	Persons
*Public Policy	interacts with	Pharmaceutical Preparations
*Public Policy	interacts with	Pharmacists
*Public Policy	interacts with	Philadelphia
*Public Policy	interacts with	Philosophy
*Public Policy	interacts with	Philosophy, Medical
*Public Policy	interacts with	Physician-Patient Relations
*Public Policy	interacts with	Physicians
*Public Policy	interacts with	Politics
*Public Policy	interacts with	Portugal
*Public Policy	interacts with	Practice Guidelines as Topic
*Public Policy	interacts with	Pregnancy
*Public Policy	interacts with	Pregnant Women
*Public Policy	interacts with	Preimplantation Diagnosis
*Public Policy	interacts with	Preimplantation Diagnosis/ethics
*Public Policy	interacts with	Prejudice
*Public Policy	interacts with	Prenatal Diagnosis
*Public Policy	interacts with	Presumed Consent
*Public Policy	interacts with	Primates
*Public Policy	interacts with	Prisoners
*Public Policy	interacts with	Privacy/legislation & jurisprudence
*Public Policy	interacts with	Private Sector
*Public Policy	interacts with	Professional Competence
*Public Policy	interacts with	Professional Misconduct
*Public Policy	interacts with	Professional Role
*Public Policy	interacts with	Proxy
*Public Policy	interacts with	Public Health
*Public Policy	interacts with	Public Opinion
*Public Policy	interacts with	Public Sector
*Public Policy	interacts with	Publishing/legislation & jurisprudence
*Public Policy	interacts with	Quality of Health Care
*Public Policy	interacts with	Quality of Life
*Public Policy	interacts with	Radiation
*Public Policy	interacts with	Records as Topic
*Public Policy	interacts with	Reference Standards
*Public Policy	interacts with	Referral and Consultation
*Public Policy	interacts with	Religion
*Public Policy	interacts with	Renal Dialysis
*Public Policy	interacts with	Reproduction
*Public Policy	interacts with	Reproduction, Asexual
*Public Policy	interacts with	Reproductive Rights/ethics/legislation & jurisprudence
*Public Policy	interacts with	Reproductive Rights/legislation & jurisprudence
*Public Policy	interacts with	Reproductive Techniques
*Public Policy	interacts with	Reproductive Techniques, Assisted
*Public Policy	interacts with	Reproductive Techniques, Assisted/*ethics/*legislation & jurisprudence
*Public Policy	interacts with	Reproductive Techniques, Assisted/ethics
*Public Policy	interacts with	Reproductive Techniques, Assisted/legislation & jurisprudence
*Public Policy	interacts with	Reproductive Techniques/economics/ethics/legislation & jurisprudence
*Public Policy	interacts with	Reproductive Techniques/ethics/legislation & jurisprudence
*Public Policy	interacts with	Research
*Public Policy	interacts with	Research Design
*Public Policy	interacts with	Research Design/standards
*Public Policy	interacts with	Research Embryo Creation
*Public Policy	interacts with	Research Embryo Creation/*ethics/methods
*Public Policy	interacts with	Research Embryo Creation/ethics
*Public Policy	interacts with	Research Embryo Creation/ethics/legislation & jurisprudence/methods
*Public Policy	interacts with	Research Embryo Creation/methods
*Public Policy	interacts with	Research Personnel
*Public Policy	interacts with	Research Subjects
*Public Policy	interacts with	Research Support as Topic
*Public Policy	interacts with	Research/*standards
*Public Policy	interacts with	Resource Allocation
*Public Policy	interacts with	Resuscitation
*Public Policy	interacts with	Retrospective Moral Judgment
*Public Policy	interacts with	Right to Die
*Public Policy	interacts with	Risk
*Public Policy	interacts with	Risk Assessment
*Public Policy	interacts with	Russia
*Public Policy	interacts with	Science
*Public Policy	interacts with	Scientific Misconduct
*Public Policy	interacts with	Self Concept
*Public Policy	interacts with	Sex Preselection
*Public Policy	interacts with	Sheep/genetics
*Public Policy	interacts with	Siblings
*Public Policy	interacts with	Singapore
*Public Policy	interacts with	Single Person
*Public Policy	interacts with	Social Change
*Public Policy	interacts with	Social Control, Formal
*Public Policy	interacts with	Social Control, Informal
*Public Policy	interacts with	Social Desirability
*Public Policy	interacts with	Social Identification
*Public Policy	interacts with	Social Justice
*Public Policy	interacts with	Social Responsibility
*Public Policy	interacts with	Social Sciences
*Public Policy	interacts with	Social Values
*Public Policy	interacts with	Societies
*Public Policy	interacts with	Socioeconomic Factors
*Public Policy	interacts with	Sociology
*Public Policy	interacts with	Species Specificity
*Public Policy	interacts with	Sperm Injections, Intracytoplasmic
*Public Policy	interacts with	Spermatozoa
*Public Policy	interacts with	Spouses
*Public Policy	interacts with	Spouses/*legislation & jurisprudence
*Public Policy	interacts with	State Government
*Public Policy	interacts with	State Medicine
*Public Policy	interacts with	Statistics as Topic
*Public Policy	interacts with	Stem Cell Transplantation/ethics
*Public Policy	interacts with	Stem Cell Transplantation/ethics/legislation & jurisprudence
*Public Policy	interacts with	Stem Cells
*Public Policy	interacts with	Stereotyping
*Public Policy	interacts with	Sterilization, Reproductive
*Public Policy	interacts with	Stress, Psychological
*Public Policy	interacts with	Suicide, Assisted
*Public Policy	interacts with	Suicide, Assisted/legislation & jurisprudence
*Public Policy	interacts with	Supreme Court Decisions
*Public Policy	interacts with	Surrogate Mothers
*Public Policy	interacts with	Sweden
*Public Policy	interacts with	Swine
*Public Policy	interacts with	Terminal Care
*Public Policy	interacts with	Terminally Ill
*Public Policy	interacts with	Terminology as Topic
*Public Policy	interacts with	Theology
*Public Policy	interacts with	Therapeutic Human Experimentation
*Public Policy	interacts with	Third-Party Consent
*Public Policy	interacts with	Third-Party Consent/legislation & jurisprudence
*Public Policy	interacts with	Time Factors
*Public Policy	interacts with	Tissue and Organ Procurement
*Public Policy	interacts with	Tissue Banks
*Public Policy	interacts with	Tissue Transplantation
*Public Policy	interacts with	Torture
*Public Policy	interacts with	Transplantation
*Public Policy	interacts with	Transplantation, Heterologous
*Public Policy	interacts with	Treatment Outcome
*Public Policy	interacts with	Treatment Refusal
*Public Policy	interacts with	Truth Disclosure
*Public Policy	interacts with	Tunisia
*Public Policy	interacts with	Twinning, Monozygotic
*Public Policy	interacts with	Twins
*Public Policy	interacts with	Uncertainty
*Public Policy	interacts with	United Kingdom
*Public Policy	interacts with	United States
*Public Policy	interacts with	United States Dept. of Health and Human Services
*Public Policy	interacts with	United States Environmental Protection Agency
*Public Policy	interacts with	United States Food and Drug Administration
*Public Policy	interacts with	Value of Life
*Public Policy	interacts with	Virginia
*Public Policy	interacts with	Volunteers
*Public Policy	interacts with	Vulnerable Populations
*Public Policy	interacts with	Wedge Argument
*Public Policy	interacts with	Withholding Treatment
*Public Policy	interacts with	Women
*Public Policy	interacts with	World Health Organization
*Public Policy	interacts with	Wounds and Injuries
*Public Policy	interacts with	Writing/*standards
*Public Policy	interacts with	Wrongful Life
*Public Policy	interacts with	Zygote
Abortion, Spontaneous	interacts with	*Aborted Fetus
Abortion, Spontaneous	interacts with	*Fetal Research
Abortion, Spontaneous	interacts with	*Fetal Tissue Transplantation
Abortion, Spontaneous	interacts with	*Fetus
Abortion, Spontaneous	interacts with	*Tissue Banks/economics/organization & administration
Abortion, Spontaneous	interacts with	Abortion, Induced
Abortion, Spontaneous	interacts with	Advisory Committees
Abortion, Spontaneous	interacts with	Bioethics
Abortion, Spontaneous	interacts with	Costs and Cost Analysis
Abortion, Spontaneous	interacts with	Federal Government
Abortion, Spontaneous	interacts with	Female
Abortion, Spontaneous	interacts with	Government Regulation
Abortion, Spontaneous	interacts with	Humans
Abortion, Spontaneous	interacts with	Pregnancy
Abortion, Spontaneous	interacts with	Public Policy
Abortion, Spontaneous	interacts with	United States
Abortion, Spontaneous	interacts with	United States Dept. of Health and Human Services
Bioethics	interacts with	*Aborted Fetus
Bioethics	interacts with	*Advisory Committees
Bioethics	interacts with	*African Americans
Bioethics	interacts with	*Aged
Bioethics	interacts with	*American Medical Association
Bioethics	interacts with	*Bioethical Issues
Bioethics	interacts with	*Biomedical Research
Bioethics	interacts with	*Biomedical Research/economics/ethics
Bioethics	interacts with	*Biomedical Research/ethics/legislation & jurisprudence
Bioethics	interacts with	*Blastocyst
Bioethics	interacts with	*Child
Bioethics	interacts with	*Clinical Trials as Topic
Bioethics	interacts with	*Cloning, Organism
Bioethics	interacts with	*Compensation and Redress
Bioethics	interacts with	*Consensus
Bioethics	interacts with	*Cultural Diversity
Bioethics	interacts with	*Decision Making
Bioethics	interacts with	*Dehumanization
Bioethics	interacts with	*Disclosure
Bioethics	interacts with	*Dissent and Disputes
Bioethics	interacts with	*Education, Medical
Bioethics	interacts with	*Embryo Research
Bioethics	interacts with	*Embryo Research/ethics
Bioethics	interacts with	*Embryo, Mammalian
Bioethics	interacts with	*Ethical Analysis
Bioethics	interacts with	*Ethical Review
Bioethics	interacts with	*Ethical Theory
Bioethics	interacts with	*Ethicists
Bioethics	interacts with	*Ethics
Bioethics	interacts with	*Ethics Committees
Bioethics	interacts with	*Ethics Committees, Clinical
Bioethics	interacts with	*Ethics Consultation
Bioethics	interacts with	*Ethics, Clinical
Bioethics	interacts with	*Ethics, Medical
Bioethics	interacts with	*Ethics, Professional
Bioethics	interacts with	*Euthanasia
Bioethics	interacts with	*Euthanasia, Active
Bioethics	interacts with	*Federal Government
Bioethics	interacts with	*Fetal Research
Bioethics	interacts with	*Fetal Tissue Transplantation
Bioethics	interacts with	*Fetus
Bioethics	interacts with	*Genetic Counseling
Bioethics	interacts with	*Genetic Engineering
Bioethics	interacts with	*Genetic Privacy
Bioethics	interacts with	*Genetic Services
Bioethics	interacts with	*Genetic Testing
Bioethics	interacts with	*Genetics
Bioethics	interacts with	*Genetics, Medical/legislation & jurisprudence
Bioethics	interacts with	*Goals
Bioethics	interacts with	*Government
Bioethics	interacts with	*Government Regulation
Bioethics	interacts with	*Guidelines as Topic
Bioethics	interacts with	*Health Care Reform/ethics
Bioethics	interacts with	*Health Policy
Bioethics	interacts with	*Hospitals
Bioethics	interacts with	*Hospitals, Teaching
Bioethics	interacts with	*Human Experimentation
Bioethics	interacts with	*Humanism
Bioethics	interacts with	*Infant, Newborn
Bioethics	interacts with	*Informed Consent
Bioethics	interacts with	*Institutionalization
Bioethics	interacts with	*International Cooperation
Bioethics	interacts with	*Judaism
Bioethics	interacts with	*Legislation as Topic
Bioethics	interacts with	*Mental Competency
Bioethics	interacts with	*Mentally Disabled Persons
Bioethics	interacts with	*Minority Groups
Bioethics	interacts with	*Moral Obligations
Bioethics	interacts with	*Morals
Bioethics	interacts with	*Nontherapeutic Human Experimentation
Bioethics	interacts with	*Nursing Homes
Bioethics	interacts with	*Organizational Policy
Bioethics	interacts with	*Patient Care
Bioethics	interacts with	*Patient Participation
Bioethics	interacts with	*Patient Selection
Bioethics	interacts with	*Pediatrics
Bioethics	interacts with	*Pedigree
Bioethics	interacts with	*Personal Autonomy
Bioethics	interacts with	*Personhood
Bioethics	interacts with	*Philosophy
Bioethics	interacts with	*Physicians
Bioethics	interacts with	*Policy Making
Bioethics	interacts with	*Politics
Bioethics	interacts with	*Practice Guidelines as Topic
Bioethics	interacts with	*Precision Medicine/ethics
Bioethics	interacts with	*Pregnant Women
Bioethics	interacts with	*Preimplantation Diagnosis
Bioethics	interacts with	*Privacy
Bioethics	interacts with	*Private Sector
Bioethics	interacts with	*Professional Competence
Bioethics	interacts with	*Public Opinion
Bioethics	interacts with	*Public Sector
Bioethics	interacts with	*Radiation
Bioethics	interacts with	*Records as Topic
Bioethics	interacts with	*Reference Standards
Bioethics	interacts with	*Referral and Consultation
Bioethics	interacts with	*Religion
Bioethics	interacts with	*Reproductive Techniques, Assisted
Bioethics	interacts with	*Research
Bioethics	interacts with	*Research Subjects
Bioethics	interacts with	*Research/standards
Bioethics	interacts with	*Restraint, Physical
Bioethics	interacts with	*Right to Die
Bioethics	interacts with	*Risk Assessment
Bioethics	interacts with	*Scientific Misconduct
Bioethics	interacts with	*Social Change
Bioethics	interacts with	*Social Environment
Bioethics	interacts with	*Social Values
Bioethics	interacts with	*Societies
Bioethics	interacts with	*Stem Cell Transplantation/ethics
Bioethics	interacts with	*Stem Cells
Bioethics	interacts with	*Tissue Banks
Bioethics	interacts with	*Tissue Banks/economics/organization & administration
Bioethics	interacts with	*Transplantation, Heterologous/adverse effects
Bioethics	interacts with	*United Nations
Bioethics	interacts with	*Value of Life
Bioethics	interacts with	*Women's Health
Bioethics	interacts with	Abortion, Induced
Bioethics	interacts with	Access to Information/*ethics
Bioethics	interacts with	Adolescent
Bioethics	interacts with	Adoption
Bioethics	interacts with	Advisory Committees
Bioethics	interacts with	Advisory Committees/*organization & administration/standards
Bioethics	interacts with	Age Factors
Bioethics	interacts with	Animal Welfare
Bioethics	interacts with	Animals
Bioethics	interacts with	Attitude
Bioethics	interacts with	Australia
Bioethics	interacts with	Beginning of Human Life
Bioethics	interacts with	Beginning of Human Life/*ethics
Bioethics	interacts with	Behavior
Bioethics	interacts with	Belgium
Bioethics	interacts with	Beneficence
Bioethics	interacts with	Bioethical Issues
Bioethics	interacts with	Biological Evolution
Bioethics	interacts with	Biomedical Research
Bioethics	interacts with	Biomedical Research/ethics
Bioethics	interacts with	Biomedical Technology
Bioethics	interacts with	Biotechnology
Bioethics	interacts with	Blastocyst
Bioethics	interacts with	Blood Specimen Collection/ethics
Bioethics	interacts with	Brain Diseases
Bioethics	interacts with	Brain Injuries
Bioethics	interacts with	California
Bioethics	interacts with	Canada
Bioethics	interacts with	Catholicism
Bioethics	interacts with	Child
Bioethics	interacts with	Civil Rights
Bioethics	interacts with	Clergy
Bioethics	interacts with	Clinical Trials as Topic
Bioethics	interacts with	Clinical Trials as Topic/legislation & jurisprudence
Bioethics	interacts with	Clinical Trials as Topic/standards/trends
Bioethics	interacts with	Cloning, Molecular
Bioethics	interacts with	Cloning, Organism
Bioethics	interacts with	Cloning, Organism/*ethics/*legislation & jurisprudence/trends
Bioethics	interacts with	Cloning, Organism/*legislation & jurisprudence
Bioethics	interacts with	Cloning, Organism/ethics
Bioethics	interacts with	Codes of Ethics
Bioethics	interacts with	Coercion
Bioethics	interacts with	Cognition
Bioethics	interacts with	Committee Membership
Bioethics	interacts with	Commodification
Bioethics	interacts with	Communication
Bioethics	interacts with	Communism
Bioethics	interacts with	Community Participation
Bioethics	interacts with	Comprehension
Bioethics	interacts with	Confidentiality
Bioethics	interacts with	Confidentiality/*legislation & jurisprudence
Bioethics	interacts with	Conflict of Interest
Bioethics	interacts with	Consent Forms
Bioethics	interacts with	Continental Population Groups/genetics
Bioethics	interacts with	Cost-Benefit Analysis
Bioethics	interacts with	Costs and Cost Analysis
Bioethics	interacts with	Criminal Law
Bioethics	interacts with	Cryopreservation
Bioethics	interacts with	Czech Republic
Bioethics	interacts with	Data Collection
Bioethics	interacts with	Databases, Factual
Bioethics	interacts with	Databases, Genetic
Bioethics	interacts with	Databases, Nucleic Acid/*ethics/*legislation & jurisprudence
Bioethics	interacts with	Death
Bioethics	interacts with	Decision Making
Bioethics	interacts with	Decision Support Techniques
Bioethics	interacts with	Delivery of Health Care
Bioethics	interacts with	Dementia
Bioethics	interacts with	Democracy
Bioethics	interacts with	Denmark
Bioethics	interacts with	Developing Countries
Bioethics	interacts with	Diagnosis
Bioethics	interacts with	Disclosure
Bioethics	interacts with	District of Columbia
Bioethics	interacts with	Down Syndrome
Bioethics	interacts with	Economics
Bioethics	interacts with	Education
Bioethics	interacts with	Education, Medical
Bioethics	interacts with	Embryo Disposition/legislation & jurisprudence
Bioethics	interacts with	Embryo Research/*ethics
Bioethics	interacts with	Embryo Research/economics/*ethics/*legislation & jurisprudence
Bioethics	interacts with	Embryo Research/legislation & jurisprudence
Bioethics	interacts with	Embryo, Mammalian
Bioethics	interacts with	Embryonic and Fetal Development
Bioethics	interacts with	Emotions
Bioethics	interacts with	Empathy
Bioethics	interacts with	Empirical Research
Bioethics	interacts with	Ethical Analysis
Bioethics	interacts with	Ethicists
Bioethics	interacts with	Ethics
Bioethics	interacts with	Ethics Committees
Bioethics	interacts with	Ethics Committees, Research
Bioethics	interacts with	Ethics Committees/*organization & administration
Bioethics	interacts with	Ethics, Nursing
Bioethics	interacts with	Ethics, Professional
Bioethics	interacts with	Ethics, Research
Bioethics	interacts with	Eugenics
Bioethics	interacts with	Europe
Bioethics	interacts with	European Union
Bioethics	interacts with	Euthanasia, Active, Voluntary
Bioethics	interacts with	Evaluation Studies as Topic
Bioethics	interacts with	Faculty
Bioethics	interacts with	Family
Bioethics	interacts with	Federal Government
Bioethics	interacts with	Fees and Charges
Bioethics	interacts with	Female
Bioethics	interacts with	Feminism
Bioethics	interacts with	Fertilization in Vitro
Bioethics	interacts with	Fetal Tissue Transplantation/legislation & jurisprudence
Bioethics	interacts with	Fetus
Bioethics	interacts with	Financial Support
Bioethics	interacts with	France
Bioethics	interacts with	Freedom
Bioethics	interacts with	Genetic Diseases, Inborn
Bioethics	interacts with	Genetic Engineering
Bioethics	interacts with	Genetic Engineering/*legislation & jurisprudence
Bioethics	interacts with	Genetic Engineering/*trends
Bioethics	interacts with	Genetic Engineering/legislation & jurisprudence
Bioethics	interacts with	Genetic Privacy
Bioethics	interacts with	Genetic Research
Bioethics	interacts with	Genetic Research/*ethics/*legislation & jurisprudence
Bioethics	interacts with	Genetic Research/*ethics/legislation & jurisprudence
Bioethics	interacts with	Genetic Techniques
Bioethics	interacts with	Genetic Testing
Bioethics	interacts with	Genetic Therapy
Bioethics	interacts with	Genetic Therapy/*legislation & jurisprudence
Bioethics	interacts with	Genetics
Bioethics	interacts with	Genetics, Population
Bioethics	interacts with	Genetics, Population/*ethics/*legislation & jurisprudence
Bioethics	interacts with	Germ Cells
Bioethics	interacts with	Government
Bioethics	interacts with	Government Regulation
Bioethics	interacts with	Greece
Bioethics	interacts with	Group Processes
Bioethics	interacts with	Guidelines as Topic
Bioethics	interacts with	Health Care Rationing
Bioethics	interacts with	Health Education
Bioethics	interacts with	Health Facilities
Bioethics	interacts with	Health Knowledge, Attitudes, Practice
Bioethics	interacts with	Health Planning Guidelines
Bioethics	interacts with	Health Policy
Bioethics	interacts with	Health Policy/economics/*legislation & jurisprudence
Bioethics	interacts with	History
Bioethics	interacts with	History, 20th Century
Bioethics	interacts with	HIV Seropositivity
Bioethics	interacts with	Homosexuality
Bioethics	interacts with	Hospital Bed Capacity, 300 to 499
Bioethics	interacts with	Hospitals
Bioethics	interacts with	Hospitals, Pediatric/*standards
Bioethics	interacts with	Hospitals, Religious
Bioethics	interacts with	Human Characteristics
Bioethics	interacts with	Human Experimentation
Bioethics	interacts with	Human Experimentation/*legislation & jurisprudence
Bioethics	interacts with	Human Experimentation/legislation & jurisprudence
Bioethics	interacts with	Human Genome Project
Bioethics	interacts with	Human Rights/legislation & jurisprudence
Bioethics	interacts with	Humanities
Bioethics	interacts with	Humans
Bioethics	interacts with	Iceland
Bioethics	interacts with	Individuality
Bioethics	interacts with	Infant, Low Birth Weight
Bioethics	interacts with	Infant, Premature
Bioethics	interacts with	Infertility
Bioethics	interacts with	Infertility/therapy
Bioethics	interacts with	Information Dissemination
Bioethics	interacts with	Informed Consent
Bioethics	interacts with	Insemination, Artificial, Heterologous
Bioethics	interacts with	Insurance Selection Bias
Bioethics	interacts with	Insurance, Health
Bioethics	interacts with	Interdisciplinary Communication
Bioethics	interacts with	Israel
Bioethics	interacts with	Italy
Bioethics	interacts with	Japan
Bioethics	interacts with	Judicial Role
Bioethics	interacts with	Jurisprudence
Bioethics	interacts with	Laboratories/legislation & jurisprudence/standards
Bioethics	interacts with	Legislation as Topic
Bioethics	interacts with	Legislation, Medical
Bioethics	interacts with	Life
Bioethics	interacts with	Life Support Care
Bioethics	interacts with	Male
Bioethics	interacts with	Maryland
Bioethics	interacts with	Mass Media
Bioethics	interacts with	Medical Records
Bioethics	interacts with	Medical Records/standards
Bioethics	interacts with	Men
Bioethics	interacts with	Mental Competency
Bioethics	interacts with	Military Personnel
Bioethics	interacts with	Moral Obligations
Bioethics	interacts with	Morals
Bioethics	interacts with	National Institutes of Health (U.S.)
Bioethics	interacts with	Nontherapeutic Human Experimentation
Bioethics	interacts with	Ontario
Bioethics	interacts with	Oocyte Donation
Bioethics	interacts with	Oocytes/cytology
Bioethics	interacts with	Organ Transplantation
Bioethics	interacts with	Organization and Administration
Bioethics	interacts with	Organizational Policy
Bioethics	interacts with	Parent-Child Relations
Bioethics	interacts with	Parents
Bioethics	interacts with	Patents as Topic
Bioethics	interacts with	Patient Advocacy
Bioethics	interacts with	Patient Care Team
Bioethics	interacts with	Patient Participation
Bioethics	interacts with	Patient Selection
Bioethics	interacts with	Pedigree
Bioethics	interacts with	Peer Review
Bioethics	interacts with	Persistent Vegetative State
Bioethics	interacts with	Personal Autonomy
Bioethics	interacts with	Personhood
Bioethics	interacts with	Persons
Bioethics	interacts with	Pesticides/*toxicity
Bioethics	interacts with	Pharmaceutical Preparations
Bioethics	interacts with	Philosophy
Bioethics	interacts with	Philosophy, Medical
Bioethics	interacts with	Physicians
Bioethics	interacts with	Politics
Bioethics	interacts with	Practice Guidelines as Topic/standards
Bioethics	interacts with	Pregnancy
Bioethics	interacts with	Pregnant Women
Bioethics	interacts with	Prejudice
Bioethics	interacts with	Prenatal Diagnosis
Bioethics	interacts with	Presumed Consent
Bioethics	interacts with	Professional Competence
Bioethics	interacts with	Professional Misconduct
Bioethics	interacts with	Professional Role
Bioethics	interacts with	Professional Staff Committees
Bioethics	interacts with	Public Health
Bioethics	interacts with	Public Opinion
Bioethics	interacts with	Public Policy
Bioethics	interacts with	Public Sector
Bioethics	interacts with	Quality Control
Bioethics	interacts with	Quality of Health Care
Bioethics	interacts with	Quality of Life
Bioethics	interacts with	Radiation
Bioethics	interacts with	Rape
Bioethics	interacts with	Records as Topic
Bioethics	interacts with	Reference Standards
Bioethics	interacts with	Referral and Consultation
Bioethics	interacts with	Referral and Consultation/*standards
Bioethics	interacts with	Refusal to Treat
Bioethics	interacts with	Religion
Bioethics	interacts with	Renal Dialysis
Bioethics	interacts with	Reproduction
Bioethics	interacts with	Reproductive Techniques
Bioethics	interacts with	Reproductive Techniques, Assisted
Bioethics	interacts with	Reproductive Techniques, Assisted/*legislation & jurisprudence
Bioethics	interacts with	Reproductive Techniques/legislation & jurisprudence
Bioethics	interacts with	Research
Bioethics	interacts with	Research Embryo Creation
Bioethics	interacts with	Research Embryo Creation/ethics/legislation & jurisprudence/methods
Bioethics	interacts with	Research Personnel
Bioethics	interacts with	Research Personnel/legislation & jurisprudence
Bioethics	interacts with	Research Subjects
Bioethics	interacts with	Research/*standards
Bioethics	interacts with	Research/legislation & jurisprudence
Bioethics	interacts with	Resource Allocation
Bioethics	interacts with	Retrospective Moral Judgment
Bioethics	interacts with	Retroviridae Infections/transmission/veterinary
Bioethics	interacts with	Risk
Bioethics	interacts with	Risk Assessment
Bioethics	interacts with	Science
Bioethics	interacts with	Scientific Misconduct
Bioethics	interacts with	Self Concept
Bioethics	interacts with	Sheep/genetics
Bioethics	interacts with	Social Change
Bioethics	interacts with	Social Control, Formal
Bioethics	interacts with	Social Justice
Bioethics	interacts with	Social Responsibility
Bioethics	interacts with	Social Values
Bioethics	interacts with	Societies
Bioethics	interacts with	Socioeconomic Factors
Bioethics	interacts with	Spermatozoa
Bioethics	interacts with	State Government
Bioethics	interacts with	State Medicine
Bioethics	interacts with	Statistics as Topic
Bioethics	interacts with	Stem Cells
Bioethics	interacts with	Stem Cells/*physiology
Bioethics	interacts with	Stereotyping
Bioethics	interacts with	Sterilization, Reproductive
Bioethics	interacts with	Surrogate Mothers
Bioethics	interacts with	Swine
Bioethics	interacts with	Switzerland
Bioethics	interacts with	Therapeutic Human Experimentation
Bioethics	interacts with	Tissue and Organ Procurement
Bioethics	interacts with	Treatment Refusal
Bioethics	interacts with	Tunisia
Bioethics	interacts with	United Kingdom
Bioethics	interacts with	United Nations
Bioethics	interacts with	United States
Bioethics	interacts with	United States Dept. of Health and Human Services
Bioethics	interacts with	United States Environmental Protection Agency/*legislation & jurisprudence
Bioethics	interacts with	United States Public Health Service
Bioethics	interacts with	Value of Life
Bioethics	interacts with	Victoria
Bioethics	interacts with	Virginia
Bioethics	interacts with	Volunteers
Bioethics	interacts with	Wedge Argument
Bioethics	interacts with	Withholding Treatment
Bioethics	interacts with	Women
Bioethics	interacts with	World Health Organization
Cadaver	interacts with	*Aborted Fetus
Cadaver	interacts with	*Anencephaly
Cadaver	interacts with	*Attitude
Cadaver	interacts with	*Bioethical Issues
Cadaver	interacts with	*Bioethics
Cadaver	interacts with	*Biological Specimen Banks/economics/legislation & jurisprudence
Cadaver	interacts with	*Brain Death
Cadaver	interacts with	*Brain Diseases
Cadaver	interacts with	*Brain Injuries
Cadaver	interacts with	*Death
Cadaver	interacts with	*Decision Making
Cadaver	interacts with	*Ethics
Cadaver	interacts with	*Ethics, Medical
Cadaver	interacts with	*Fetal Tissue Transplantation
Cadaver	interacts with	*Fetus
Cadaver	interacts with	*Human Body
Cadaver	interacts with	*Human Rights
Cadaver	interacts with	*Infant
Cadaver	interacts with	*Infant, Newborn
Cadaver	interacts with	*International Cooperation
Cadaver	interacts with	*Internationality
Cadaver	interacts with	*Jurisprudence
Cadaver	interacts with	*Legislation as Topic
Cadaver	interacts with	*Medicine
Cadaver	interacts with	*Posthumous Conception
Cadaver	interacts with	*Public Policy
Cadaver	interacts with	*Risk
Cadaver	interacts with	*Risk Assessment
Cadaver	interacts with	*Spermatozoa
Cadaver	interacts with	*Tissue and Organ Procurement
Cadaver	interacts with	*Tissue Donors
Cadaver	interacts with	Abortion, Legal
Cadaver	interacts with	Adolescent
Cadaver	interacts with	Advisory Committees
Cadaver	interacts with	Animals
Cadaver	interacts with	Australia
Cadaver	interacts with	Biomedical Research
Cadaver	interacts with	Biomedical Technology
Cadaver	interacts with	Child Abuse
Cadaver	interacts with	Civil Rights
Cadaver	interacts with	Coercion
Cadaver	interacts with	Community Participation
Cadaver	interacts with	Conflict of Interest
Cadaver	interacts with	Cryopreservation
Cadaver	interacts with	Culture Techniques
Cadaver	interacts with	Death
Cadaver	interacts with	Decision Making
Cadaver	interacts with	Delivery of Health Care
Cadaver	interacts with	DNA, Recombinant
Cadaver	interacts with	Education, Medical
Cadaver	interacts with	Embryo Transfer
Cadaver	interacts with	Embryo, Mammalian
Cadaver	interacts with	Epidemiology
Cadaver	interacts with	Ethics Committees
Cadaver	interacts with	Ethics Committees, Clinical
Cadaver	interacts with	Ethics Committees, Research
Cadaver	interacts with	Europe
Cadaver	interacts with	European Union
Cadaver	interacts with	Euthanasia
Cadaver	interacts with	Euthanasia, Active
Cadaver	interacts with	Euthanasia, Passive
Cadaver	interacts with	Family
Cadaver	interacts with	Fees and Charges
Cadaver	interacts with	Female
Cadaver	interacts with	Fertilization in Vitro
Cadaver	interacts with	France
Cadaver	interacts with	Genetic Engineering
Cadaver	interacts with	Genetic Testing
Cadaver	interacts with	Genetic Therapy
Cadaver	interacts with	Government Regulation
Cadaver	interacts with	Health Care Rationing
Cadaver	interacts with	Heart
Cadaver	interacts with	Hospitals
Cadaver	interacts with	Human Experimentation
Cadaver	interacts with	Human Rights
Cadaver	interacts with	Humans
Cadaver	interacts with	Informed Consent
Cadaver	interacts with	Insemination, Artificial
Cadaver	interacts with	International Cooperation
Cadaver	interacts with	Internationality
Cadaver	interacts with	Japan
Cadaver	interacts with	Jurisprudence
Cadaver	interacts with	Legislation as Topic
Cadaver	interacts with	Minors
Cadaver	interacts with	Nuclear Family
Cadaver	interacts with	Organ Transplantation
Cadaver	interacts with	Parental Consent
Cadaver	interacts with	Parents
Cadaver	interacts with	Physicians
Cadaver	interacts with	Portugal
Cadaver	interacts with	Preimplantation Diagnosis
Cadaver	interacts with	Prenatal Diagnosis
Cadaver	interacts with	Presumed Consent
Cadaver	interacts with	Public Opinion
Cadaver	interacts with	Public Policy
Cadaver	interacts with	Reference Standards
Cadaver	interacts with	Reproductive Techniques, Assisted
Cadaver	interacts with	Research
Cadaver	interacts with	Resource Allocation
Cadaver	interacts with	Siblings
Cadaver	interacts with	Sperm Banks/*statistics & numerical data
Cadaver	interacts with	Surrogate Mothers
Cadaver	interacts with	Third-Party Consent
Cadaver	interacts with	Tissue and Organ Procurement
Cadaver	interacts with	Tissue Transplantation
Cadaver	interacts with	Transplantation, Heterologous
Cadaver	interacts with	United Kingdom
Cadaver	interacts with	United States
Cadaver	interacts with	Withholding Treatment
Conflict of Interest	interacts with	*Aborted Fetus
Conflict of Interest	interacts with	*Advisory Committees
Conflict of Interest	interacts with	*Anthropology
Conflict of Interest	interacts with	*Attitude
Conflict of Interest	interacts with	*Bioethical Issues
Conflict of Interest	interacts with	*Bioethics
Conflict of Interest	interacts with	*Brain Death
Conflict of Interest	interacts with	*Brain Injuries
Conflict of Interest	interacts with	*Committee Membership
Conflict of Interest	interacts with	*Community Participation
Conflict of Interest	interacts with	*Conscience
Conflict of Interest	interacts with	*Embryo Research
Conflict of Interest	interacts with	*Embryo, Mammalian
Conflict of Interest	interacts with	*Ethical Review
Conflict of Interest	interacts with	*Ethicists
Conflict of Interest	interacts with	*Ethics
Conflict of Interest	interacts with	*Ethics Committees
Conflict of Interest	interacts with	*Ethics Committees, Clinical
Conflict of Interest	interacts with	*Ethics, Business
Conflict of Interest	interacts with	*Ethics, Institutional
Conflict of Interest	interacts with	*Ethics, Medical
Conflict of Interest	interacts with	*Ethics, Professional
Conflict of Interest	interacts with	*Ethics, Research
Conflict of Interest	interacts with	*Federal Government
Conflict of Interest	interacts with	*Fetal Tissue Transplantation
Conflict of Interest	interacts with	*Goals
Conflict of Interest	interacts with	*Government Regulation
Conflict of Interest	interacts with	*Guidelines as Topic
Conflict of Interest	interacts with	*Human Body
Conflict of Interest	interacts with	*Human Experimentation
Conflict of Interest	interacts with	*Industry
Conflict of Interest	interacts with	*Infant
Conflict of Interest	interacts with	*Infant, Newborn
Conflict of Interest	interacts with	*Interdisciplinary Communication
Conflict of Interest	interacts with	*Interprofessional Relations
Conflict of Interest	interacts with	*Models, Organizational
Conflict of Interest	interacts with	*Organization and Administration
Conflict of Interest	interacts with	*Organizational Policy
Conflict of Interest	interacts with	*Patient Care
Conflict of Interest	interacts with	*Philosophy
Conflict of Interest	interacts with	*Physicians
Conflict of Interest	interacts with	*Politics
Conflict of Interest	interacts with	*Practice Guidelines as Topic
Conflict of Interest	interacts with	*Private Sector
Conflict of Interest	interacts with	*Psychology
Conflict of Interest	interacts with	*Psychotherapy
Conflict of Interest	interacts with	*Public Sector
Conflict of Interest	interacts with	*Reference Standards
Conflict of Interest	interacts with	*Reproductive Techniques, Assisted
Conflict of Interest	interacts with	*Research
Conflict of Interest	interacts with	*Research Personnel
Conflict of Interest	interacts with	*Research Subjects
Conflict of Interest	interacts with	*Risk
Conflict of Interest	interacts with	*Risk Assessment
Conflict of Interest	interacts with	*Societies
Conflict of Interest	interacts with	*Societies, Scientific
Conflict of Interest	interacts with	*Tissue and Organ Procurement
Conflict of Interest	interacts with	*Tissue Donors
Conflict of Interest	interacts with	Abortion, Legal
Conflict of Interest	interacts with	Academic Medical Centers
Conflict of Interest	interacts with	Advisory Committees
Conflict of Interest	interacts with	Animals
Conflict of Interest	interacts with	Attitude
Conflict of Interest	interacts with	Baltimore
Conflict of Interest	interacts with	Beneficence
Conflict of Interest	interacts with	Bioethical Issues
Conflict of Interest	interacts with	Biomedical Technology
Conflict of Interest	interacts with	Blood Specimen Collection/ethics
Conflict of Interest	interacts with	Canada
Conflict of Interest	interacts with	Child
Conflict of Interest	interacts with	Child Abuse
Conflict of Interest	interacts with	Civil Rights
Conflict of Interest	interacts with	Codes of Ethics
Conflict of Interest	interacts with	Coercion
Conflict of Interest	interacts with	Commodification
Conflict of Interest	interacts with	Communication
Conflict of Interest	interacts with	Confidentiality
Conflict of Interest	interacts with	Control Groups
Conflict of Interest	interacts with	Counseling
Conflict of Interest	interacts with	Cultural Diversity
Conflict of Interest	interacts with	Data Collection
Conflict of Interest	interacts with	Databases, Nucleic Acid/*ethics/*legislation & jurisprudence
Conflict of Interest	interacts with	Death
Conflict of Interest	interacts with	Deception
Conflict of Interest	interacts with	Decision Making
Conflict of Interest	interacts with	Delivery of Health Care
Conflict of Interest	interacts with	Democracy
Conflict of Interest	interacts with	Disclosure
Conflict of Interest	interacts with	Economics
Conflict of Interest	interacts with	Education
Conflict of Interest	interacts with	Embryonic and Fetal Development
Conflict of Interest	interacts with	Employment
Conflict of Interest	interacts with	Ethical Analysis
Conflict of Interest	interacts with	Ethicists
Conflict of Interest	interacts with	Ethics
Conflict of Interest	interacts with	Ethics Committees
Conflict of Interest	interacts with	Ethics Committees, Research
Conflict of Interest	interacts with	Ethics, Clinical
Conflict of Interest	interacts with	Ethics, Professional
Conflict of Interest	interacts with	Eugenics
Conflict of Interest	interacts with	Europe
Conflict of Interest	interacts with	Expert Testimony
Conflict of Interest	interacts with	Federal Government
Conflict of Interest	interacts with	Fees and Charges
Conflict of Interest	interacts with	Financial Support
Conflict of Interest	interacts with	Florida
Conflict of Interest	interacts with	Freedom
Conflict of Interest	interacts with	Genetic Privacy
Conflict of Interest	interacts with	Genetic Research
Conflict of Interest	interacts with	Genetic Research/*ethics/*legislation & jurisprudence
Conflict of Interest	interacts with	Genetic Testing
Conflict of Interest	interacts with	Genetics
Conflict of Interest	interacts with	Germ Cells
Conflict of Interest	interacts with	Goals
Conflict of Interest	interacts with	Government
Conflict of Interest	interacts with	Government Regulation
Conflict of Interest	interacts with	Guidelines as Topic
Conflict of Interest	interacts with	HIV Seropositivity
Conflict of Interest	interacts with	Hospitals
Conflict of Interest	interacts with	Human Experimentation
Conflict of Interest	interacts with	Human Experimentation/legislation & jurisprudence
Conflict of Interest	interacts with	Human Genome Project
Conflict of Interest	interacts with	Human Rights/legislation & jurisprudence
Conflict of Interest	interacts with	Iceland
Conflict of Interest	interacts with	Individuality
Conflict of Interest	interacts with	Informed Consent
Conflict of Interest	interacts with	Institutionalization
Conflict of Interest	interacts with	Malpractice
Conflict of Interest	interacts with	Managed Care Programs/*standards
Conflict of Interest	interacts with	Maryland
Conflict of Interest	interacts with	Mentally Disabled Persons
Conflict of Interest	interacts with	Moral Obligations
Conflict of Interest	interacts with	Morals
Conflict of Interest	interacts with	Multicenter Studies as Topic
Conflict of Interest	interacts with	National Institutes of Health (U.S.)
Conflict of Interest	interacts with	New York
Conflict of Interest	interacts with	Nontherapeutic Human Experimentation
Conflict of Interest	interacts with	Oocyte Donation
Conflict of Interest	interacts with	Organ Transplantation
Conflict of Interest	interacts with	Organizational Policy
Conflict of Interest	interacts with	Outcome Assessment (Health Care)
Conflict of Interest	interacts with	Parental Consent
Conflict of Interest	interacts with	Parents
Conflict of Interest	interacts with	Patents as Topic
Conflict of Interest	interacts with	Patient Advocacy
Conflict of Interest	interacts with	Patient Selection
Conflict of Interest	interacts with	Pedigree
Conflict of Interest	interacts with	Peer Review
Conflict of Interest	interacts with	Personal Autonomy
Conflict of Interest	interacts with	Personhood
Conflict of Interest	interacts with	Physician Executives
Conflict of Interest	interacts with	Physicians
Conflict of Interest	interacts with	Politics
Conflict of Interest	interacts with	Prejudice
Conflict of Interest	interacts with	Presumed Consent
Conflict of Interest	interacts with	Professional Misconduct
Conflict of Interest	interacts with	Professional-Patient Relations
Conflict of Interest	interacts with	Program Development
Conflict of Interest	interacts with	Public Policy
Conflict of Interest	interacts with	Radiation
Conflict of Interest	interacts with	Refusal to Treat
Conflict of Interest	interacts with	Reproduction
Conflict of Interest	interacts with	Research Personnel
Conflict of Interest	interacts with	Research Subjects
Conflict of Interest	interacts with	Resource Allocation
Conflict of Interest	interacts with	Risk
Conflict of Interest	interacts with	Risk Assessment
Conflict of Interest	interacts with	Schools, Public Health/*standards
Conflict of Interest	interacts with	Science
Conflict of Interest	interacts with	Scientific Misconduct
Conflict of Interest	interacts with	Social Change
Conflict of Interest	interacts with	Social Control, Formal
Conflict of Interest	interacts with	Social Responsibility
Conflict of Interest	interacts with	Social Sciences
Conflict of Interest	interacts with	Social Values
Conflict of Interest	interacts with	Societies
Conflict of Interest	interacts with	State Government
Conflict of Interest	interacts with	Statistics as Topic
Conflict of Interest	interacts with	Students
Conflict of Interest	interacts with	Tissue Transplantation
Conflict of Interest	interacts with	Transplantation, Heterologous
Conflict of Interest	interacts with	Treatment Outcome
Conflict of Interest	interacts with	United Kingdom
Conflict of Interest	interacts with	United States
Conflict of Interest	interacts with	United States Dept. of Health and Human Services
Conflict of Interest	interacts with	Withholding Treatment
Conflict of Interest	interacts with	Wounds and Injuries
Ethics Committees, Clinical	interacts with	*Aborted Fetus
Ethics Committees, Clinical	interacts with	*Academies and Institutes
Ethics Committees, Clinical	interacts with	*Advisory Committees
Ethics Committees, Clinical	interacts with	*Anencephaly
Ethics Committees, Clinical	interacts with	*Attitude
Ethics Committees, Clinical	interacts with	*Attitude of Health Personnel
Ethics Committees, Clinical	interacts with	*Attitude to Death
Ethics Committees, Clinical	interacts with	*Beneficence
Ethics Committees, Clinical	interacts with	*Bioethical Issues
Ethics Committees, Clinical	interacts with	*Bioethics
Ethics Committees, Clinical	interacts with	*Brain Death
Ethics Committees, Clinical	interacts with	*Brain Diseases
Ethics Committees, Clinical	interacts with	*Brain Injuries
Ethics Committees, Clinical	interacts with	*Child
Ethics Committees, Clinical	interacts with	*Communication
Ethics Committees, Clinical	interacts with	*Confidentiality
Ethics Committees, Clinical	interacts with	*Conflict of Interest
Ethics Committees, Clinical	interacts with	*Curriculum
Ethics Committees, Clinical	interacts with	*Death
Ethics Committees, Clinical	interacts with	*Decision Making
Ethics Committees, Clinical	interacts with	*Decision Making/ethics
Ethics Committees, Clinical	interacts with	*Delivery of Health Care
Ethics Committees, Clinical	interacts with	*Education, Continuing
Ethics Committees, Clinical	interacts with	*Empathy
Ethics Committees, Clinical	interacts with	*Ethical Analysis
Ethics Committees, Clinical	interacts with	*Ethicists
Ethics Committees, Clinical	interacts with	*Ethics
Ethics Committees, Clinical	interacts with	*Ethics Committees
Ethics Committees, Clinical	interacts with	*Ethics Consultation
Ethics Committees, Clinical	interacts with	*Ethics, Clinical
Ethics Committees, Clinical	interacts with	*Ethics, Institutional
Ethics Committees, Clinical	interacts with	*Ethics, Medical
Ethics Committees, Clinical	interacts with	*Ethics, Nursing
Ethics Committees, Clinical	interacts with	*Euthanasia, Passive
Ethics Committees, Clinical	interacts with	*Fetal Tissue Transplantation
Ethics Committees, Clinical	interacts with	*Fetus
Ethics Committees, Clinical	interacts with	*Freedom
Ethics Committees, Clinical	interacts with	*Guidelines as Topic
Ethics Committees, Clinical	interacts with	*Health Care Rationing
Ethics Committees, Clinical	interacts with	*Health Care Rationing/economics
Ethics Committees, Clinical	interacts with	*Health Facilities
Ethics Committees, Clinical	interacts with	*Health Policy
Ethics Committees, Clinical	interacts with	*Health Services Misuse
Ethics Committees, Clinical	interacts with	*Hospital Administration
Ethics Committees, Clinical	interacts with	*Hospitals
Ethics Committees, Clinical	interacts with	*Human Body
Ethics Committees, Clinical	interacts with	*Infant
Ethics Committees, Clinical	interacts with	*Infant, Newborn
Ethics Committees, Clinical	interacts with	*Informed Consent
Ethics Committees, Clinical	interacts with	*Intellectual Disability
Ethics Committees, Clinical	interacts with	*Interdisciplinary Communication
Ethics Committees, Clinical	interacts with	*Law Enforcement
Ethics Committees, Clinical	interacts with	*Legislation as Topic
Ethics Committees, Clinical	interacts with	*Life Support Care
Ethics Committees, Clinical	interacts with	*Life Support Care/psychology
Ethics Committees, Clinical	interacts with	*Medical Futility
[truncated: 61,488 more rows]
